# Supplementary material for: Cezanne promoted autophagy through PIK3C3 stabilization and PIK3C2A transcription in lung adenocarcinoma
Source: Cell Death Discov. 2023 Aug 18;9:302. doi: 10.1038/s41420-023-01599-4 (PMC10439204; doi:10.1038/s41420-023-01599-4)
Supplement: Supplementary file 5 — Supplemental material-NGS [file 41420_2023_1599_MOESM5_ESM.xlsx]

## Sheet: PC9C_PC9NT.anno
Gene	PC9C1_count	PC9C2_count	PC9C3_count	baseMean	PC9NT1_count	PC9NT2_count	PC9NT3_count	plus	FoldChange	Log2FoldChange	pval	padj	Up/Down	Significant	GeneName	Biotype	Position	NR:Seq-id	NR:Score	NR:Evalue	NR:Description	NT:Seq-id	NT:Score	NT:Evalue	NT:Description	Uniprot:UniProtKB-AC	Uniprot:Score	Uniprot:Evalue	Uniprot:Description	COG:gene	COG:Score	COG:Eval	COG:num	Pfam:pfam_ID	Pfam:pfam_Name	Pfam:pfam_Description	GO:biological_process	GO:cellular_component	GO:molecular_function	KEGG:KO	KEGG:Description
ENSG00000283378	23	20	28	10.8036	0	0	0	0	109.237	6.77132	2.18e-07	1.05e-06	up	yes	CNTNAP3C	protein_coding	chr9:61330717-61453030:+	gi|27529919|dbj|BAB21805.2|	2570	0	KIAA1714 protein [Homo sapiens]	gi|767955815|ref|XM_011545672.1|	1728	0	PREDICTED: Homo sapiens contactin associated protein-like 3-like (LOC100289279), transcript variant X1, mRNA	Q9BZ76	932	0	Contactin-associated protein-like 3	.	.	.	.	pfam00754	F5_F8_type_C	F5/8 type C domain. This domain is also known as the discoidin (DS) domain family.	GO:0007155|cell adhesion;GO:0008037|cell recognition;	GO:0005576|extracellular region;GO:0016021|integral component of membrane;GO:0005886|plasma membrane;	.	.	.
ENSG00000254876	27	23	18	10.3512	0	0	0		104.656	6.70951	3.24e-07	1.53e-06	up	yes	SUGT1P4-STRA6LP	processed_transcript	chr9:97238449-97297314:+	gi|918593086|ref|XP_013368761.1|	1035	0	PREDICTED: stimulated by retinoic acid gene 6 protein homolog isoform X3 [Chinchilla lanigera]	gi|302565869|ref|NR_036526.1|	3161	0	Homo sapiens SUGT1-1300002K09Rik pseudogene (LOC100499484), non-coding RNA	Q9DBN1	407	5e-127	Stimulated by retinoic acid gene 6 protein-like	.	.	.	.	pfam14752	RBP_receptor	Retinol binding protein receptor. Proteins in this family function as retinol binding protein receptors.	GO:0034633|retinol transport;GO:0071939|vitamin A import;	GO:0016021|integral component of membrane;GO:0005886|plasma membrane;	.	.	.
ENSG00000207146	28	16	21	9.87253	0	0	0		99.8524	6.64173	5.2e-07	2.4e-06	up	yes	RF00019	misc_RNA	chrX:108676951-108677057:-	.	.	.	.	gi|228008380|ref|NG_011977.1|	107	7e-48	Homo sapiens collagen type IV alpha 5 (COL4A5), RefSeqGene on chromosome X	.	.	.	.	.	.	.	.	pfam02724	CDC45	CDC45-like protein. CDC45 is an essential gene required for initiation of DNA replication in S. cerevisiae, forming a complex with MCM5/CDC46. Homologues of CDC45 have been identified in human, mouse and smut fungus among others.	.	.	.	.	.
ENSG00000201457	21	26	17	9.76276	0	0	0		98.6721	6.62457	5.41e-07	2.49e-06	up	yes	SNORA55	snoRNA	chr1:39567374-39567508:-	.	.	.	.	gi|820703396|tpe|LN847689.1|	135	3e-63	TPA: Homo sapiens SNORA55 gene for small nucleolar RNA SNORA55	.	.	.	.	.	.	.	.	pfam03600	CitMHS	Citrate transporter.	.	.	.	.	.
ENSG00000245711	14	19	29	9.44839	0	0	0		95.5116	6.5776	8.86e-07	3.96e-06	up	yes	NADK2-AS1	antisense	chr5:36221055-36221902:+	.	.	.	.	gi|551855740|tpe|HG497875.1|	720	0	TPA: Homo sapiens long non-coding RNA OTTHUMT00000367548.1 (CTD-2320O4.2 gene), antisense	.	.	.	.	.	.	.	.	pfam09586	YfhO	Bacterial membrane protein YfhO. This protein is a conserved membrane protein. The yfhO gene is transcribed in Difco sporulation medium and the transcription is affected by the YvrGHb two-component system. Some members of this family have been annotated as glycosyl transferases of the PMT family.	.	.	.	.	.
ENSG00000254198	42	42	33	18.0171	0	1	0		92.5138	6.5316	2.04e-07	9.84e-07	up	yes	AC113191.1	processed_pseudogene	chr8:43125995-43126397:-	gi|119583590|gb|EAW63186.1|	268	3e-28	hCG1795560 [Homo sapiens]	gi|27802042|gb|AC113191.13|	403	0	Homo sapiens chromosome 8, clone RP11-598P20, complete sequence	Q8IZT9	77.8	4e-17	Protein FAM9C	.	.	.	.	pfam04803	Cor1	Cor1/Xlr/Xmr conserved region. Cor1 is a component of the chromosome core in the meiotic prophase chromosomes. Xlr is a lymphoid cell specific protein. Xlm is abundantly transcribed in testis in a tissue-specific and developmentally regulated manner. The protein is located in the nuclei of spermatocytes, early in the prophase of the first meiotic division, and later becomes concentrated in the XY…	GO:0051321|meiotic cell cycle;	GO:0000800|lateral element;	.	.	.
ENSG00000273018	147	119	137	62.0425	1	1	2		85.7726	6.42245	4.66e-17	5.92e-16	up	yes	FAM106A	processed_transcript	chr17:18511221-18551705:-	gi|4128039|emb|CAA10171.1|	1547	0	TL132 protein [Homo sapiens]	gi|34530665|dbj|AK124785.1|	4680	0	Homo sapiens cDNA FLJ42795 fis, clone BRAWH3008341, moderately similar to Ubiquitin carboxyl-terminal hydrolase 6 (EC 3.1.2.15)	Q8NFA0	530	7e-172	Ubiquitin carboxyl-terminal hydrolase 32	.	.	.	.	pfam00443	UCH	Ubiquitin carboxyl-terminal hydrolase.	GO:0016579|protein deubiquitination;GO:0006511|ubiquitin-dependent protein catabolic process;	GO:0005829|cytosol;GO:0005794|Golgi apparatus;GO:0016020|membrane;	GO:0005509|calcium ion binding;GO:0004843|ubiquitin-specific protease activity;	K11837	USP6_32; ubiquitin carboxyl-terminal hydrolase 6/32 [EC:3.4.19.12]
ENSG00000187987	51	79	65	30.1503	0	2	0	2	82.9596	6.37434	4.05e-09	2.34e-08	up	yes	ZSCAN23	protein_coding	chr6:28431930-28443502:-	gi|190883486|ref|NP_001012458.1|	2015	0	zinc finger and SCAN domain-containing protein 23 [Homo sapiens]	gi|190883485|ref|NM_001012455.1|	3126	0	Homo sapiens zinc finger and SCAN domain containing 23 (ZSCAN23), mRNA	Q3MJ62	779	0	Zinc finger and SCAN domain-containing protein 23	.	.	.	.	pfam02023	SCAN	SCAN domain. The SCAN domain (named after SRE-ZBP, CTfin51, AW-1 and Number 18 cDNA) is found in several pfam00096 proteins. The domain has been shown to be able to mediate homo- and hetero-oligomerization.	GO:0006351|transcription, DNA-templated;	GO:0005634|nucleus;	GO:0003677|DNA binding;GO:0046872|metal ion binding;GO:0000981|RNA polymerase II transcription factor activity, sequence-specific DNA binding;	K09230	SCAN; SCAN domain-containing zinc finger protein
ENSG00000256616	19	17	14	7.6128	0	0	0		76.9666	6.26616	3.68e-06	1.52e-05	up	yes	AP002414.2	transcribed_processed_pseudogene	chr18:12073232-12076654:-	gi|694970482|ref|XP_009431901.1|	2207	0	PREDICTED: LOW QUALITY PROTEIN: probable G-protein coupled receptor 125 [Pan troglodytes]	gi|22415814|dbj|AP002414.3|	3365	0	Homo sapiens genomic DNA, chromosome 18 clone:RP11-815J4, complete sequence	Q8IWK6	849	0	Adhesion G protein-coupled receptor A3	SPy1798	57.8	2e-07	COG4886	pfam13855	LRR_8	Leucine rich repeat.	GO:0007166|cell surface receptor signaling pathway;GO:0007186|G-protein coupled receptor signaling pathway;	GO:0009897|external side of plasma membrane;GO:0016021|integral component of membrane;	GO:0004930|G-protein coupled receptor activity;	K08462	GPR125; G protein-coupled receptor 125
ENSG00000279530	17	37	32	13.3351	0	1	0		68.1827	6.09133	2.79e-06	1.17e-05	up	yes	AC092881.1	TEC	chr12:70321542-70324274:-	gi|11493421|gb|AAG35485.1|AF130117_16	611	5e-71	PRO1454 [Homo sapiens]	gi|21591799|gb|AC092881.8|	2733	0	Homo sapiens 12 BAC RP11-398J13 (Roswell Park Cancer Institute Human BAC Library) complete sequence	.	.	.	.	.	.	.	.	pfam11397	GlcNAc	Glycosyltransferase (GlcNAc). GlcNAc is an enzyme that carries out the first glycosylation step of hydroxylated Skp1, a ubiquitous eukaryotic protein, in the cytoplasm.	.	.	.	.	.
ENSG00000278616	8	15	17	6.10587	0	0	0		61.7062	5.94734	2.48e-05	9.21e-05	up	yes	BEND3P3	processed_pseudogene	chr10:79682997-79685436:+	gi|124297093|gb|AAI31629.1|	618	1e-160	BEN domain containing 3 [Homo sapiens]	gi|228480308|ref|NR_027512.1|	2440	0	Homo sapiens BEN domain containing 3 pseudogene 3 (BEND3P3), non-coding RNA	Q5T5X7	242	4e-162	BEN domain-containing protein 3	.	.	.	.	pfam10523	BEN	BEN domain. The BEN domain is found in diverse animal proteins such as BANP/SMAR1, NAC1 and the Drosophila mod(mdg4) isoform C, in the chordopoxvirus virosomal protein E5R and in several proteins of polydnaviruses. Computational analysis suggests that the BEN domain mediates protein-DNA and protein-protein interactions during chromatin organisation and transcription.	GO:0000183|chromatin silencing at rDNA;GO:0006306|DNA methylation;GO:0098532|histone H3-K27 trimethylation;GO:0080182|histone H3-K4 trimethylation;GO:0036124|histone H3-K9 trimethylation;GO:0043967|histone H4 acetylation;GO:0034773|histone H4-K20 trimethylation;GO:0000122|negative regulation of transcription from RNA polymerase II promoter;GO:1903580|positive regulation of ATP metabolic process;G…	GO:0005720|nuclear heterochromatin;GO:0005730|nucleolus;GO:0005654|nucleoplasm;	GO:0000182|rDNA binding;	.	.
ENSG00000229422	9	16	14	5.95562	0	0	0		60.1828	5.91128	2.66e-05	9.83e-05	up	yes	AL512625.2	lincRNA	chr9:62837139-62838302:-	gi|767955752|ref|XP_011516403.1|	880	3e-114	PREDICTED: uncharacterized protein LOC105376060 [Homo sapiens]	gi|987996621|ref|NR_135128.1|	1164	0	Homo sapiens uncharacterized LOC100132249 (LOC100132249), long non-coding RNA	.	.	.	.	.	.	.	.	pfam11597	Med13_N	Mediator complex subunit 13 N-terminal. Mediator is a large complex of up to 33 proteins that is conserved from plants through fungi to humans - the number and representation of individual subunits varying with species. It is arranged into four different sections, a core, a head, a tail and a kinase-activity part, and the number of subunits within each of these is what varies with species. Overal…	.	.	.	.	.
ENSG00000248705	21	25	30	11.7709	0	0	1		60.1064	5.90945	5.02e-06	2.04e-05	up	yes	AC114812.4	unprocessed_pseudogene	chr2:233750617-233753656:+	gi|795111838|ref|XP_011830863.1|	133	1e-06	PREDICTED: uncharacterized protein LOC105536191 [Mandrillus leucophaeus]	gi|296012512|ref|NG_002601.2|	454	0	Homo sapiens UDP glucuronosyltransferase family 1 member A complex locus (UGT1A); and UDP glucuronosyltransferase family 1 member A1 (UGT1A1); and UDP glucuronosyltransferase family 1 member A10 (UGT1A10); and UDP glucuronosyltransferase family 1 member A3 (UGT1A3); and UDP glucuronosyltransferase family 1 member A4 (UGT1A4); and UDP glucuronosyltransferase family 1 member A5 (UGT1A5); and UDP gl…	.	.	.	.	.	.	.	.	pfam00201	UDPGT	UDP-glucoronosyl and UDP-glucosyl transferase.	.	.	.	.	.
ENSG00000224116	14	10	15	5.92914	0	0	0		59.96	5.90593	2.49e-05	9.24e-05	up	yes	INHBA-AS1	antisense	chr7:41693916-41779388:+	.	.	.	.	gi|551861650|tpe|HG500209.1|	3005	0	TPA: Homo sapiens long non-coding RNA OTTHUMT00000338451.2 (AC005027.4 gene), antisense	.	.	.	.	.	.	.	.	pfam00429	TLV_coat	ENV polyprotein (coat polyprotein).	.	.	.	.	.
ENSG00000279500	10	14	14	5.79604	0	0	0		58.5812	5.87237	2.94e-05	0.000108139	up	yes	AC108704.2	TEC	chr12:128813186-128814750:-	gi|119618902|gb|EAW98496.1|	205	1e-16	hCG2015613 [Homo sapiens]	gi|21240508|gb|AC108704.3|	1565	0	Homo sapiens 12 BAC RP11-21K12 (Roswell Park Cancer Institute Human BAC Library) complete sequence	.	.	.	.	.	.	.	.	pfam10337	DUF2422	Protein of unknown function (DUF2422). This is a family of proteins conserved in fungi. The function is not known. This family is the C-terminal half of some member proteins which contain the DUF2421 pfam10334 domain at their N-terminus.	.	.	.	.	.
ENSG00000154608	14	9	15	5.77424	0	0	0		58.3982	5.86785	3.15e-05	0.000115199	up	yes	CEP170P1	transcribed_unprocessed_pseudogene	chr4:118467590-118554100:+	gi|767912854|ref|XP_011542643.1|	6594	0	PREDICTED: centrosomal protein of 170 kDa isoform X6 [Homo sapiens]	gi|767912853|ref|XM_011544341.1|	4468	0	PREDICTED: Homo sapiens centrosomal protein 170kDa (CEP170), transcript variant X9, mRNA	Q5SW79	2514	0	Centrosomal protein of 170 kDa	.	.	.	.	pfam15308	CEP170_C	CEP170 C-terminus. This family includes the C-terminus of centrosomal protein of 170 kDa (CEP170).	.	GO:0005814|centriole;GO:0005813|centrosome;GO:0005829|cytosol;GO:0005874|microtubule;GO:0005886|plasma membrane;GO:0005819|spindle;	.	K16463	CEP170; centrosomal protein CEP170
ENSG00000259116	10	13	14	5.64114	0	0	0		57.0197	5.83339	3.52e-05	0.000128159	up	yes	AL049869.3	antisense	chr14:64513952-64540368:-	.	.	.	.	gi|694956497|ref|XR_674129.1|	555	0	PREDICTED: Pan troglodytes uncharacterized LOC104002060 (LOC104002060), ncRNA	.	.	.	.	.	.	.	.	pfam15461	BCD	Beta-carotene 15,15'-dioxygenase. BCD is a family of bacterial and archaeal proteins is found in bacteria and archaea that catalyse or regulate the conversion of beta-carotene to retinal. Characterisation of BCD proteins shows them to cleave beta-carotene at its central double bond (15,15###) to yield two molecules of all-trans-retinal. However, the oxygen atom of retinal originated not from wate…	.	.	.	.	.
ENSG00000279331	27	23	19	10.6928	0	0	1		54.5208	5.76874	9.76e-06	3.83e-05	up	yes	RBM12B-AS1	TEC	chr8:93740121-93740773:+	gi|391358152|sp|Q9P1G2.2|RBAS1_HUMAN	531	6e-66	RecName: Full=Putative uncharacterized protein encoded by RBM12B-AS1; AltName: Full=RBM12B antisense RNA 1; AltName: Full=RBM12B antisense gene protein 1	gi|224586798|ref|NR_027259.1|	653	0	Homo sapiens RBM12B antisense RNA 1 (RBM12B-AS1), long non-coding RNA	.	.	.	.	.	.	.	.	pfam02252	PA28_beta	Proteasome activator pa28 beta subunit. PA28 activator complex (also known as 11s regulator of 20S proteasome) is a ring shaped hexameric structure of alternating alpha and beta subunits. This family represents the beta subunit. The activator complex binds to the 20S proteasome ana simulates peptidase activity in and ATP-independent manner.	.	.	.	.	.
ENSG00000279192	16	22	29	10.4033	0	0	1		53.0053	5.72807	1.34e-05	5.16e-05	up	yes	PWAR5	TEC	chr15:24985053-24988232:+	gi|119569304|gb|EAW48919.1|	157	5e-09	hCG2028158, partial [Homo sapiens]	gi|30316443|ref|NG_002690.1|	3180	0	Homo sapiens Prader-Willi/Angelman syndrome region (PWSAS@) on chromosome 15	.	.	.	.	.	.	.	.	pfam13900	GVQW	Putative binding domain. This short domain is often found nested inside other longer domains. The function is not known, but the domain carries a highly conserved GVQW motif. The members are rich in proline and cysteine. This may be a binding domain.	.	.	.	.	.
ENSG00000230280	12	13	9	5.18262	0	0	0		52.3868	5.71113	6.45e-05	0.000225989	up	yes	HNRNPA1P59	processed_pseudogene	chr1:202911812-202912729:+	gi|655746464|ref|XP_008255056.1|	607	7e-87	PREDICTED: heterogeneous nuclear ribonucleoprotein A1-like isoform X2 [Oryctolagus cuniculus]	gi|512388844|ref|NG_022824.2|	918	0	Homo sapiens heterogeneous nuclear ribonucleoprotein A1 pseudogene 59 (HNRNPA1P59) on chromosome 1	A5A6H4	233	6e-87	Heterogeneous nuclear ribonucleoprotein A1	.	.	.	.	pfam00076	RRM_1	RNA recognition motif. (a.k.a. RRM, RBD, or RNP domain). The RRM motif is probably diagnostic of an RNA binding protein. RRMs are found in a variety of RNA binding proteins, including various hnRNP proteins, proteins implicated in regulation of alternative splicing, and protein components of snRNPs. The motif also appears in a few single stranded DNA binding proteins. The RRM structure consists o…	GO:1903936|cellular response to sodium arsenite;GO:0006397|mRNA processing;GO:0051028|mRNA transport;GO:0008380|RNA splicing;	GO:0005737|cytoplasm;GO:0005634|nucleus;GO:0005681|spliceosomal complex;	GO:0003723|RNA binding;	K12741	HNRNPA1_3; heterogeneous nuclear ribonucleoprotein A1/A3
ENSG00000229020	9	5	20	5.16247	0	0	0		52.2136	5.70635	0.000121139	0.000407474	up	yes	AKR7A2P1	processed_pseudogene	chr1:112923423-112924337:+	gi|119576958|gb|EAW56554.1|	1411	0	hCG2040282, partial [Homo sapiens]	gi|821325146|ref|NG_015880.2|	915	0	Homo sapiens solute carrier family 16 member 1 (SLC16A1), RefSeqGene on chromosome 1	Q8NHP1	486	8e-172	Aflatoxin B1 aldehyde reductase member 4	.	.	.	.	pfam00248	Aldo_ket_red	Aldo/keto reductase family. This family includes a number of K+ ion channel beta chain regulatory domains - these are reported to have oxidoreductase activity.	GO:0006805|xenobiotic metabolic process;	GO:0005829|cytosol;GO:0070062|extracellular exosome;	GO:0004033|aldo-keto reductase (NADP) activity;	.	.
ENSG00000256973	13	10	10	5.01994	0	0	0		50.7603	5.66563	7.79e-05	0.000269121	up	yes	AC053513.1	lincRNA	chr12:22460519-22463914:-	gi|355557511|gb|EHH14291.1|	157	6e-11	hypothetical protein EGK_00186, partial [Macaca mulatta]	gi|551874243|tpe|HG504568.1|	738	0	TPA: Homo sapiens long non-coding RNA OTTHUMT00000402276.1 (RP11-359J14.2 gene), lincRNA	Q5H9K5	55.5	1e-07	Zinc finger matrin-type protein 1	.	.	.	.	pfam13900	GVQW	Putative binding domain. This short domain is often found nested inside other longer domains. The function is not known, but the domain carries a highly conserved GVQW motif. The members are rich in proline and cysteine. This may be a binding domain.	GO:0072332|intrinsic apoptotic signaling pathway by p53 class mediator;	GO:0005634|nucleus;	GO:0003677|DNA binding;GO:0002039|p53 binding;GO:0003723|RNA binding;GO:0008270|zinc ion binding;	.	.
ENSG00000249839	13	6	13	4.85572	0	0	0		49.119	5.61821	0.000120127	0.000404621	up	yes	AC011330.1	unprocessed_pseudogene	chr15:43663654-43684339:-	gi|530406725|ref|XP_005254860.1|	5426	0	PREDICTED: inositol hexakisphosphate and diphosphoinositol-pentakisphosphate kinase 1 isoform X5 [Homo sapiens]	gi|530406724|ref|XM_005254803.1|	3232	0	PREDICTED: Homo sapiens diphosphoinositol pentakisphosphate kinase 1 (PPIP5K1), transcript variant X9, mRNA	Q6PFW1	2085	0	Inositol hexakisphosphate and diphosphoinositol-pentakisphosphate kinase 1	.	.	.	.	pfam00328	His_Phos_2	Histidine phosphatase superfamily (branch 2). The histidine phosphatase superfamily is so named because catalysis centres on a conserved His residue that is transiently phosphorylated during the catalytic cycle. Other conserved residues contribute to a 'phosphate pocket' and interact with the phospho group of substrate before, during and after its transfer to the His residue. Structure and sequen…	GO:0006020|inositol metabolic process;GO:0032958|inositol phosphate biosynthetic process;GO:0043647|inositol phosphate metabolic process;	GO:0005829|cytosol;GO:0005654|nucleoplasm;GO:0005886|plasma membrane;	GO:0005524|ATP binding;GO:0033857|diphosphoinositol-pentakisphosphate kinase activity;GO:0000829|inositol heptakisphosphate kinase activity;GO:0052723|inositol hexakisphosphate 1-kinase activity;GO:0052724|inositol hexakisphosphate 3-kinase activity;GO:0000832|inositol hexakisphosphate 5-kinase activity;GO:0000828|inositol hexakisphosphate kinase activity;GO:0000827|inositol-1,3,4,5,6-pentakispho…	K13024	PPIP5K, VIP; inositol-hexakisphosphate/diphosphoinositol-pentakisphosphate 1-kinase [EC:2.7.4.24]
ENSG00000257594	9	13	9	4.73194	0	0	0	0	47.8199	5.57954	0.000122537	0.000411464	up	yes	GALNT4	protein_coding	chr12:89519408-89524806:-	gi|34452725|ref|NP_003765.2|	2981	0	polypeptide N-acetylgalactosaminyltransferase 4 [Homo sapiens]	gi|700585325|ref|NG_041783.1|	5399	0	Homo sapiens POC1 centriolar protein B (POC1B), RefSeqGene on chromosome 12	Q8N4A0	1152	0	Polypeptide N-acetylgalactosaminyltransferase 4	.	.	.	.	pfam00535	Glycos_transf_2	Glycosyl transferase family 2. Diverse family, transferring sugar from UDP-glucose, UDP-N-acetyl- galactosamine, GDP-mannose or CDP-abequose, to a range of substrates including cellulose, dolichol phosphate and teichoic acids.	GO:0005975|carbohydrate metabolic process;GO:0016266|O-glycan processing;	GO:0070062|extracellular exosome;GO:0005794|Golgi apparatus;GO:0000139|Golgi membrane;GO:0016021|integral component of membrane;GO:0048471|perinuclear region of cytoplasm;	GO:0030246|carbohydrate binding;GO:0046872|metal ion binding;GO:0004653|polypeptide N-acetylgalactosaminyltransferase activity;	K00710	GALNT; polypeptide N-acetylgalactosaminyltransferase [EC:2.4.1.41]
ENSG00000279041	8	10	13	4.72418	0	0	0		47.7551	5.57758	0.000125026	0.00041921	up	yes	AC102945.2	TEC	chr8:30552345-30553766:+	.	.	.	.	gi|341604737|ref|NG_029534.1|	1422	0	Homo sapiens RNA binding protein with multiple splicing (RBPMS), RefSeqGene on chromosome 8	.	.	.	.	.	.	.	.	pfam09817	DUF2352	Uncharacterized conserved protein (DUF2352). Members of this family of uncharacterized proteins have no known function.	.	.	.	.	.
ENSG00000178502	159	184	157	77.9037	1	3	5	9	47.1858	5.56028	4.1e-25	1.1e-23	up	yes	KLHL11	protein_coding	chr17:41853545-41865431:-	gi|8922528|ref|NP_060613.1|	3712	0	kelch-like protein 11 precursor [Homo sapiens]	gi|737673678|ref|NM_018143.2|	2383	0	Homo sapiens kelch like family member 11 (KLHL11), mRNA	Q9NVR0	1434	0	Kelch-like protein 11	.	.	.	.	pfam07707	BACK	BTB And C-terminal Kelch. This domain is found associated with pfam00651 and pfam01344. The BACK domain is found juxtaposed to the BTB domain; they are separated by as little as two residues. This family appears to be closely related to the BTB domain (Finn RD, personal observation).	GO:0043687|post-translational protein modification;GO:0043161|proteasome-mediated ubiquitin-dependent protein catabolic process;GO:0030162|regulation of proteolysis;	GO:0005737|cytoplasm;GO:0005829|cytosol;GO:0005634|nucleus;GO:0019005|SCF ubiquitin ligase complex;	GO:0031625|ubiquitin protein ligase binding;	K10449	KLHL11; kelch-like protein 11
ENSG00000119608	13	4	13	4.54592	0	0	0	0	45.9928	5.52333	0.000233777	0.000752938	up	yes	PROX2	protein_coding	chr14:74852871-74871940:-	gi|339895889|ref|NP_001229936.1|	2852	0	prospero homeobox protein 2 isoform 1 [Homo sapiens]	gi|339895888|ref|NM_001243007.1|	3878	0	Homo sapiens prospero homeobox 2 (PROX2), transcript variant 1, mRNA	Q3B8N5	1102	0	Prospero homeobox protein 2	.	.	.	.	pfam05044	HPD	Homeo-prospero domain. Prospero is a large drosophila transcription factor protein that is expressed in all neural lineages of drosophila embryos. It is needed for correct expression of several neural proteins and in determining the cell fates of neural stem cells. Homologues of prospero are found in a wide range of animals including humans with the highest level of similarity being found in the …	GO:0055007|cardiac muscle cell differentiation;GO:0070309|lens fiber cell morphogenesis;GO:0001946|lymphangiogenesis;GO:0060836|lymphatic endothelial cell differentiation;GO:0000122|negative regulation of transcription from RNA polymerase II promoter;GO:0030182|neuron differentiation;GO:0045944|positive regulation of transcription from RNA polymerase II promoter;GO:0006351|transcription, DNA-temp…	GO:0005634|nucleus;	GO:0003677|DNA binding;GO:0000981|RNA polymerase II transcription factor activity, sequence-specific DNA binding;GO:0001078|transcriptional repressor activity, RNA polymerase II core promoter proximal region sequence-specific binding;	.	.
ENSG00000117281	15	25	18	9.01607	1	0	0	1	45.9567	5.5222	3.34e-05	0.000121973	up	yes	CD160	protein_coding	chr1:145719471-145739288:+	gi|55959478|emb|CAI13714.1|	585	8e-67	CD160 molecule [Homo sapiens]	gi|34535704|dbj|AK128370.1|	3379	0	Homo sapiens cDNA FLJ46513 fis, clone THYMU3032032	O95971	96.7	1e-20	CD160 antigen	.	.	.	.	pfam13900	GVQW	Putative binding domain. This short domain is often found nested inside other longer domains. The function is not known, but the domain carries a highly conserved GVQW motif. The members are rich in proline and cysteine. This may be a binding domain.	GO:0008283|cell proliferation;GO:0007166|cell surface receptor signaling pathway;GO:0006968|cellular defense response;GO:0050829|defense response to Gram-negative bacterium;GO:0050776|regulation of immune response;	GO:0046658|anchored component of plasma membrane;GO:0005886|plasma membrane;	GO:0032393|MHC class I receptor activity;GO:0038023|signaling receptor activity;GO:0005102|receptor binding;	K06542	CD160; CD160 antigen
ENSG00000236431	7	10	11	4.27036	0	0	0		43.1618	5.43168	0.000240707	0.000773344	up	yes	AC009237.8	processed_pseudogene	chr2:95536117-95536495:-	gi|675692082|ref|XP_003807495.2|	235	2e-41	PREDICTED: LOW QUALITY PROTEIN: tripartite motif-containing protein 49C [Pan paniscus]	gi|12831408|gb|AC009237.3|	379	0	Homo sapiens BAC clone RP11-440D17 from 2, complete sequence	Q96BQ3	77	2e-30	Tripartite motif-containing protein 43	.	.	.	.	pfam15227	zf-C3HC4_4	zinc finger of C3HC4-type, RING. This is a family of primate-specific Ret finger protein-like (RFPL) zinc-fingers of the C3HC4 type. Ret finger protein-like proteins are primate-specific target genes of Pax6, a key transcription factor for pancreas, eye and neocortex development. This domain is likely to be DNA-binding. This zinc-finger domain together with the RDM domain, pfam11002, forms a larg…	.	GO:0005622|intracellular;	GO:0008270|zinc ion binding;	K12019	TRIM43S; tripartite motif-containing protein 43/48/49/64/77
ENSG00000278861	14	7	7	4.25008	0	0	0		42.9903	5.42594	0.000281754	0.000894699	up	yes	AC117503.2	TEC	chr12:123655528-123656128:+	.	.	.	.	gi|23955947|gb|AF548661.1|	601	0	Homo sapiens general transcription factor IIH, polypeptide 3, 34kDa (GTF2H3) gene, complete cds	.	.	.	.	.	.	.	.	pfam03850	Tfb4	Transcription factor Tfb4. This family appears to be distantly related to the VWA domain.	.	.	.	.	.
ENSG00000223901	27	11	16	8.37855	0	0	1		42.5331	5.41051	6.56e-05	0.000229651	up	yes	AP001469.1	antisense	chr21:46220269-46225364:+	gi|821034979|ref|XP_012357251.1|	231	1e-18	PREDICTED: lanosterol synthase isoform X2 [Nomascus leucogenys]	gi|224809344|ref|NG_011510.1|	581	0	Homo sapiens lanosterol synthase (2,3-oxidosqualene-lanosterol cyclase) (LSS), RefSeqGene on chromosome 21	P48449	91.3	3e-19	Lanosterol synthase	SPAC13G7.01c	48.9	5e-06	COG1657	pfam00590	TP_methylase	Tetrapyrrole (Corrin/Porphyrin) Methylases. This family uses S-AdoMet in the methylation of diverse substrates. This family includes a related group of bacterial proteins of unknown function. This family includes the methylase Dipthine synthase.	GO:0006695|cholesterol biosynthetic process;GO:0045540|regulation of cholesterol biosynthetic process;GO:0031647|regulation of protein stability;GO:0006694|steroid biosynthetic process;	GO:0005789|endoplasmic reticulum membrane;GO:0005811|lipid particle;GO:0016020|membrane;	GO:0000250|lanosterol synthase activity;	K01852	E5.4.99.7, LSS, ERG7; lanosterol synthase [EC:5.4.99.7]
ENSG00000080200	1021	1119	1009	490.989	34	20	10	64	42.3542	5.40443	5.56e-108	3.08e-104	up	yes	CRYBG3	protein_coding	chr3:97822040-97944963:+	gi|390979647|ref|NP_705833.3|	15179	0	very large A-kinase anchor protein [Homo sapiens]	gi|390979646|ref|NM_153605.3|	10729	0	Homo sapiens crystallin beta-gamma domain containing 3 (CRYBG3), mRNA	Q68DQ2	5838	0	Very large A-kinase anchor protein	.	.	.	.	pfam00030	Crystall	Beta/Gamma crystallin. The alignment comprises two Greek key motifs since the similarity between them is very low.	.	GO:0032991|macromolecular complex;	GO:0030246|carbohydrate binding;GO:0051018|protein kinase A binding;	.	.
ENSG00000266235	37	32	30	15.4167	1	0	1		42.3109	5.40296	1.46e-06	6.34e-06	up	yes	MIR3176	miRNA	chr16:543277-543366:+	.	.	.	.	gi|301171568|ref|NR_036137.1|	90	2e-38	Homo sapiens microRNA 3176 (MIR3176), microRNA	.	.	.	.	.	.	.	.	pfam11227	DUF3025	Protein of unknown function (DUF3025). Some members in this bacterial family of proteins are annotated as transmembrane proteins however this cannot be confirmed. Currently this family of proteins has no known function.	.	.	.	.	.
ENSG00000255423	11	22	20	8.25404	1	0	0	1	42.0027	5.39241	6.52e-05	0.000228299	up	yes	EBLN2	protein_coding	chr3:73061659-73063337:+	gi|40538806|ref|NP_060499.3|	1389	0	endogenous Bornavirus-like nucleoprotein 2 [Homo sapiens]	gi|740922499|ref|NM_018029.4|	1679	0	Homo sapiens endogenous Bornavirus-like nucleoprotein 2 (EBLN2), mRNA	.	.	.	.	.	.	.	.	pfam06407	BDV_P40	Borna disease virus P40 protein. This family consists of several Borna disease virus P40 proteins. Borna disease (BD) is a persistent viral infection of the central nervous system caused by the single-negative-strand, nonsegmented RNA Borna disease virus (BDV). P40 is known to be a nucleoprotein.	.	.	.	.	.
ENSG00000223685	10	5	12	4.09834	0	0	0		41.4555	5.37349	0.000360059	0.00112671	up	yes	LINC00571	lincRNA	chr13:38050817-38143232:-	gi|119629007|gb|EAX08602.1|	118	6e-06	hCG2036928, isoform CRA_a [Homo sapiens]	gi|551875269|tpe|HG505551.1|	525	0	TPA: Homo sapiens long non-coding RNA OTTHUMT00000044595.1 (RP11-196I2.1 gene), lincRNA	.	.	.	.	.	.	.	.	pfam04279	IspA	Intracellular septation protein A.	.	.	.	.	.
ENSG00000258926	3	10	13	3.97304	0	0	0		40.147	5.32722	0.000603675	0.00182106	up	yes	AL355916.1	antisense	chr14:61537508-61545287:-	.	.	.	.	gi|551878133|tpe|HG506284.1|	593	0	TPA: Homo sapiens long non-coding RNA OTTHUMT00000413403.1 (RP11-47I22.1 gene), antisense	.	.	.	.	.	.	.	.	pfam06728	PIG-U	GPI transamidase subunit PIG-U. Many eukaryotic proteins are anchored to the cell surface via glycosylphosphatidylinositol (GPI), which is posttranslationally attached to the carboxyl-terminus by GPI transamidase. The mammalian GPI transamidase is a complex of at least four subunits, GPI8, GAA1, PIG-S, and PIG-T. PIG-U is thought to represent a fifth subunit in this complex and may be involved in…	.	.	.	.	.
ENSG00000232480	66	85	78	35.8731	0	1	4		38.8133	5.27848	3.65e-13	3.19e-12	up	yes	TGFB2-AS1	antisense	chr1:218344196-218345678:-	gi|725574109|ref|XP_010339341.1|	264	5e-25	PREDICTED: uncharacterized protein LOC104651764 [Saimiri boliviensis boliviensis]	gi|374671776|ref|NR_046268.1|	557	0	Homo sapiens TGFB2 antisense RNA 1 (head to head) (TGFB2-AS1), long non-coding RNA	.	.	.	.	.	.	.	.	pfam12460	MMS19_C	RNAPII transcription regulator C-terminal. MMS19 is required for both nucleotide excision repair (NER) and RNA polymerase II (RNAP II) transcription. This C-terminal domain, along with the N-terminal, MMS19_N, form part of a silencing complex in fission yeast that contains Dos2, Rik1, Mms19 and Cdc20 (the catalytic subunit of DNA polymerase-epsilon). This complex regulates RNA polymerase II (RNA …	.	.	.	.	.
ENSG00000253187	11	25	11	7.38718	0	1	0		37.3147	5.22167	0.000157305	0.000519879	up	yes	HOXA10-AS	antisense	chr7:27168619-27171915:+	gi|635114092|ref|XP_007980009.1|	342	6e-36	PREDICTED: WAS/WASL-interacting protein family member 3-like [Chlorocebus sabaeus]	gi|389886520|ref|NR_046609.1|	1161	0	Homo sapiens HOXA10 antisense RNA (HOXA10-AS), long non-coding RNA	.	.	.	.	.	.	.	.	pfam04503	SSDP	Single-stranded DNA binding protein, SSDP. This is a family of eukaryotic single-stranded DNA binding proteins with specificity to a pyrimidine-rich element found in the promoter region of the alpha2(I) collagen gene.	.	.	.	.	.
ENSG00000165323	8	5	11	3.64608	0	0	0	0	36.8761	5.20461	0.000697221	0.00207833	up	yes	FAT3	protein_coding	chr11:92352096-92896470:+	gi|148886692|ref|NP_001008781.2|	23395	0	protocadherin Fat 3 precursor [Homo sapiens]	gi|148886691|ref|NM_001008781.2|	19030	0	Homo sapiens FAT atypical cadherin 3 (FAT3), mRNA	Q8TDW7	8998	0	Protocadherin Fat 3	.	.	.	.	pfam02210	Laminin_G_2	Laminin G domain. This family includes the Thrombospondin N-terminal-like domain, a Laminin G subfamily.	GO:0007156|homophilic cell adhesion via plasma membrane adhesion molecules;GO:0007275|multicellular organismal development;	GO:0016021|integral component of membrane;GO:0005886|plasma membrane;	GO:0005509|calcium ion binding;	K16506	FAT1_2_3; protocadherin Fat 1/2/3
ENSG00000228445	21	16	9	7.19176	0	1	0		36.3356	5.18331	0.000163263	0.000538284	up	yes	UGT1A2P	unprocessed_pseudogene	chr2:233747214-233748079:+	gi|410036339|ref|XP_003950042.1|	1296	3e-174	PREDICTED: UDP-glucuronosyltransferase 1-3 isoform X1 [Pan troglodytes]	gi|296012512|ref|NG_002601.2|	866	0	Homo sapiens UDP glucuronosyltransferase family 1 member A complex locus (UGT1A); and UDP glucuronosyltransferase family 1 member A1 (UGT1A1); and UDP glucuronosyltransferase family 1 member A10 (UGT1A10); and UDP glucuronosyltransferase family 1 member A3 (UGT1A3); and UDP glucuronosyltransferase family 1 member A4 (UGT1A4); and UDP glucuronosyltransferase family 1 member A5 (UGT1A5); and UDP gl…	P35503	478	1e-165	UDP-glucuronosyltransferase 1-3	.	.	.	.	pfam00201	UDPGT	UDP-glucoronosyl and UDP-glucosyl transferase.	GO:0052695|cellular glucuronidation;GO:0052696|flavonoid glucuronidation;GO:2001030|negative regulation of cellular glucuronidation;GO:0045922|negative regulation of fatty acid metabolic process;GO:1904224|negative regulation of glucuronosyltransferase activity;GO:0042573|retinoic acid metabolic process;GO:0052697|xenobiotic glucuronidation;	GO:0005783|endoplasmic reticulum;GO:0005789|endoplasmic reticulum membrane;GO:0016021|integral component of membrane;	GO:0019899|enzyme binding;GO:0015020|glucuronosyltransferase activity;GO:0046982|protein heterodimerization activity;GO:0042803|protein homodimerization activity;GO:0001972|retinoic acid binding;	K00699	UGT; glucuronosyltransferase [EC:2.4.1.17]
ENSG00000116652	4	9	10	3.51298	0	0	0		35.4988	5.1497	0.000939734	0.00273817	up	yes	DLEU2L	sense_intronic	chr1:63547082-63550636:+	gi|119629257|gb|EAX08852.1|	222	3e-18	hCG27742, isoform CRA_b, partial [Homo sapiens]	gi|666670577|tpe|LK938590.1|	3555	0	TPA: Homo sapiens long non-coding RNA OTTHUMT00000024916.3 (DLEU2L gene), sense_intronic	.	.	.	.	.	.	.	.	pfam15197	Leukemia_assc_2	Leukemia-associated protein 2.	.	.	.	.	.
ENSG00000152785	9	8	6	3.50204	0	0	0	0	35.4059	5.14592	0.000796244	0.00235071	up	yes	BMP3	protein_coding	chr4:81030965-81057531:+	gi|126507087|ref|NP_001192.2|	2534	0	bone morphogenetic protein 3 preproprotein [Homo sapiens]	gi|126507086|ref|NM_001201.2|	5734	0	Homo sapiens bone morphogenetic protein 3 (BMP3), mRNA	P12645	980	0	Bone morphogenetic protein 3	.	.	.	.	pfam00019	TGF_beta	Transforming growth factor beta like domain.	GO:0030509|BMP signaling pathway;GO:0051216|cartilage development;GO:0048468|cell development;GO:0007267|cell-cell signaling;GO:0001649|osteoblast differentiation;GO:0010862|positive regulation of pathway-restricted SMAD protein phosphorylation;GO:0042981|regulation of apoptotic process;GO:0043408|regulation of MAPK cascade;GO:0001501|skeletal system development;GO:0060395|SMAD protein signal tra…	GO:0070062|extracellular exosome;GO:0005615|extracellular space;	GO:0070700|BMP receptor binding;GO:0005125|cytokine activity;GO:0008083|growth factor activity;GO:0005102|receptor binding;GO:0005160|transforming growth factor beta receptor binding;	K05496	BMP3_3B; bone morphogenetic protein 3/3B
ENSG00000232545	14	14	16	6.85833	1	0	0		34.7797	5.12017	0.000169642	0.000558068	up	yes	AC253536.3	sense_intronic	chr22:24101689-24103354:+	gi|768024075|ref|XP_011528332.1|	303	3e-28	PREDICTED: calcineurin-binding protein cabin-1 isoform X14 [Homo sapiens]	gi|551892566|tpe|HG512085.1|	558	0	TPA: Homo sapiens long non-coding RNA OTTHUMT00000320173.1 (KB-318B8.7 gene), sense_intronic	.	.	.	.	.	.	.	.	pfam03585	Herpes_ICP4_C	Herpesvirus ICP4-like protein C-terminal region. The immediate-early protein ICP4 (infected-cell polypeptide 4) is required for efficient transcription of early and late viral genes and is thus essential for productive infection. ICP4 is a large phosphoprotein that binds DNA in a sequence specific manner as a homodimer. ICP4 represses transcription from LAT, ICP4 and ORF-P that have high-affinity…	.	.	.	.	.
ENSG00000239407	16	33	31	12.5366	2	0	0		34.7315	5.11817	1.29e-05	4.99e-05	up	yes	Z68871.1	lincRNA	chrX:102884414-102906158:+	.	.	.	.	gi|551894020|tpe|HG512638.1|	1133	0	TPA: Homo sapiens long non-coding RNA OTTHUMT00000057680.1 (LL0XNC01-237H1.2 gene), lincRNA	.	.	.	.	.	.	.	.	pfam03564	DUF1759	Protein of unknown function (DUF1759). This is a family of proteins of unknown function. Most of the members are gag-polyproteins.	.	.	.	.	.
ENSG00000164532	17	8	19	6.86958	0	1	0	1	34.6787	5.11598	0.000217963	0.000704979	up	yes	TBX20	protein_coding	chr7:35202430-35254147:-	gi|297680671|ref|XP_002818105.1|	2124	0	PREDICTED: T-box transcription factor TBX20 [Pongo abelii]	gi|115589802|gb|DQ986374.1|	1862	0	Homo sapiens T-box transcription factor TBX20 isoform A (TBX20) mRNA, complete cds, alternatively spliced	Q9UMR3	822	0	T-box transcription factor TBX20	.	.	.	.	pfam00907	T-box	T-box. The T-box encodes a 180 amino acid domain that binds to DNA. Genes encoding T-box proteins are found in a wide range of animals, but not in other kingdoms such as plants. Family members are all thought to bind to the DNA consensus sequence TCACACCT. they are found exclusively in the nucleus, and perform DNA-binding and transcriptional activation/repression roles. They are generally require…	GO:0003180|aortic valve morphogenesis;GO:0060413|atrial septum morphogenesis;GO:0008015|blood circulation;GO:0001569|patterning of blood vessels;GO:0003207|cardiac chamber formation;GO:0055008|cardiac muscle tissue morphogenesis;GO:0003215|cardiac right ventricle morphogenesis;GO:0003279|cardiac septum development;GO:0008283|cell proliferation;GO:0009953|dorsal/ventral pattern formation;GO:003630…	GO:0005737|cytoplasm;GO:0005634|nucleus;	GO:0001102|RNA polymerase II activating transcription factor binding;GO:0000978|RNA polymerase II core promoter proximal region sequence-specific DNA binding;GO:0000977|RNA polymerase II regulatory region sequence-specific DNA binding;GO:0001105|RNA polymerase II transcription coactivator activity;GO:0000981|RNA polymerase II transcription factor activity, sequence-specific DNA binding;GO:0001085…	K10185	TBX20; T-box protein 20
ENSG00000241975	5	15	2	3.37826	0	0	0		34.1164	5.09239	0.00207275	0.00565954	up	yes	ELOCP19	processed_pseudogene	chr1:88829102-88829419:+	gi|114675201|ref|XP_001160258.1|	160	4e-35	PREDICTED: transcription elongation factor B polypeptide 1-like [Pan troglodytes]	gi|1005266774|ref|NG_022789.2|	318	1e-164	Homo sapiens transcription elongation factor B subunit 1 pseudogene 19 (TCEB1P19) on chromosome 1	P83941	72.4	4e-27	Elongin-C	.	.	.	.	pfam03931	Skp1_POZ	Skp1 family, tetramerization domain.	GO:0032968|positive regulation of transcription elongation from RNA polymerase II promoter;GO:0016567|protein ubiquitination;GO:0006351|transcription, DNA-templated;GO:0006511|ubiquitin-dependent protein catabolic process;	GO:0070449|elongin complex;GO:0030891|VCB complex;	GO:0044877|macromolecular complex binding;	K03872	TCEB1; transcription elongation factor B, polypeptide 1
ENSG00000258302	5	11	6	3.36583	0	0	0		34.0023	5.08756	0.0011605	0.00332669	up	yes	AC025034.1	antisense	chr12:89561129-89594878:+	gi|767893503|ref|XP_011506672.1|	272	7e-24	PREDICTED: uncharacterized protein LOC102724782 [Homo sapiens]	gi|767976468|ref|XR_945177.1|	1711	0	PREDICTED: Homo sapiens uncharacterized LOC102724782 (LOC102724782), transcript variant X15, misc_RNA	.	.	.	.	.	.	.	.	pfam11408	Helicase_Sgs1	Sgs1 RecQ helicase. RecQ helicases unwind DNA in an ATP-dependent manner. Sgs1 has a HRDC (helicase and RNaseD C-terminal) domain which modulates the helicase function via auxiliary contacts to DNA.	.	.	.	.	.
ENSG00000246250	19	14	10	6.73329	0	1	0		33.9577	5.08567	0.00022016	0.000711462	up	yes	AC087521.2	antisense	chr11:43829709-43880726:-	gi|119588496|gb|EAW68090.1|	272	2e-25	hCG2045252 [Homo sapiens]	gi|551871289|tpe|HG503719.1|	2190	0	TPA: Homo sapiens long non-coding RNA OTTHUMT00000390388.1 (RP11-613D13.5 gene), antisense	.	.	.	.	.	.	.	.	pfam06814	Lung_7-TM_R	Lung seven transmembrane receptor. This family represents a conserved region with eukaryotic lung seven transmembrane receptors and related proteins.	.	.	.	.	.
ENSG00000248971	6	6	10	3.34873	0	0	0		33.8579	5.08142	0.00108273	0.00312153	up	yes	KRT8P46	processed_pseudogene	chr4:102728746-102730171:-	gi|685572625|ref|XP_009179057.1|	773	8e-179	PREDICTED: keratin, type II cytoskeletal 8 [Papio anubis]	gi|953266655|ref|NG_045650.1|	1426	0	Homo sapiens leucine-rich repeat containing 37 member A15, pseudogene (LRRC37A15P) on chromosome 4	P05787	294	2e-177	Keratin, type II cytoskeletal 8	.	.	.	.	pfam00038	Filament	Intermediate filament protein.	GO:0060706|cell differentiation involved in embryonic placenta development;GO:0070268|cornification;GO:0097191|extrinsic apoptotic signaling pathway;GO:0097284|hepatocyte apoptotic process;GO:0031424|keratinization;GO:0051599|response to hydrostatic pressure;GO:0051707|response to other organism;GO:0045214|sarcomere organization;GO:0033209|tumor necrosis factor-mediated signaling pathway;GO:00160…	GO:0016327|apicolateral plasma membrane;GO:0005911|cell-cell junction;GO:0043034|costamere;GO:0005737|cytoplasm;GO:0005829|cytosol;GO:0016010|dystrophin-associated glycoprotein complex;GO:0070062|extracellular exosome;GO:0005882|intermediate filament;GO:0045111|intermediate filament cytoskeleton;GO:0045095|keratin filament;GO:0016363|nuclear matrix;GO:0005654|nucleoplasm;GO:0005634|nucleus;GO:004…	GO:0044877|macromolecular complex binding;GO:0097110|scaffold protein binding;GO:0005198|structural molecule activity;	K07605	KRT2; type II keratin, basic
ENSG00000227214	5	5	12	3.34719	0	0	0		33.8447	5.08086	0.0012835	0.00364763	up	yes	HCG15	antisense	chr6:28986203-28987484:+	gi|119583350|gb|EAW62946.1|	270	3e-31	hCG2038800, partial [Homo sapiens]	gi|551858878|tpe|HG499082.1|	1032	0	TPA: Homo sapiens long non-coding RNA OTTHUMT00000076582.1 (HCG15 gene), antisense	Q8WTZ3	86.3	1e-19	Zinc finger protein ENSP00000375192	.	.	.	.	pfam13900	GVQW	Putative binding domain. This short domain is often found nested inside other longer domains. The function is not known, but the domain carries a highly conserved GVQW motif. The members are rich in proline and cysteine. This may be a binding domain.	GO:0006355|regulation of transcription, DNA-templated;GO:0006351|transcription, DNA-templated;	GO:0005634|nucleus;	GO:0003677|DNA binding;GO:0046872|metal ion binding;	.	.
ENSG00000265749	45	28	42	17.9782	2	0	1		32.8666	5.03855	1.13e-07	5.62e-07	up	yes	AC135178.3	antisense	chr17:8365563-8381328:+	gi|817285469|ref|XP_012312992.1|	174	2e-13	PREDICTED: KRAB-A domain-containing protein 2 [Aotus nancymaae]	gi|767992891|ref|XR_934207.1|	579	0	PREDICTED: Homo sapiens uncharacterized LOC105371523 (LOC105371523), ncRNA	.	.	.	.	.	.	.	.	pfam05502	Dynactin_p62	Dynactin p62 family. Dynactin is a multi-subunit complex and a required cofactor for most, or all, of the cellular processes powered by the microtubule-based motor cytoplasmic dynein. p62 binds directly to the Arp1 subunit of dynactin.	.	.	.	.	.
ENSG00000260597	12	14	15	6.44067	0	1	0		32.4278	5.01916	0.000257731	0.000823616	up	yes	AC012531.1	lincRNA	chr12:54019910-54022589:+	.	.	.	.	gi|551874401|tpe|HG504812.1|	2680	0	TPA: Homo sapiens long non-coding RNA OTTHUMT00000422086.1 (AC012531.25 gene), lincRNA	.	.	.	.	.	.	.	.	pfam03154	Atrophin-1	Atrophin-1 family. Atrophin-1 is the protein product of the dentatorubral-pallidoluysian atrophy (DRPLA) gene. DRPLA OMIM:125370 is a progressive neurodegenerative disorder. It is caused by the expansion of a CAG repeat in the DRPLA gene on chromosome 12p. This results in an extended polyglutamine region in atrophin-1, that is thought to confer toxicity to the protein, possibly through altering i…	.	.	.	.	.
ENSG00000212175	6	9	6	3.20626	0	0	0		32.4004	5.01794	0.00135226	0.00383075	up	yes	RF00586	snoRNA	chr2:55565703-55565850:+	.	.	.	.	gi|820703235|tpe|LN847528.1|	148	2e-70	TPA: Homo sapiens SNORA12L2 gene for small nucleolar RNA SNORA12L2	.	.	.	.	.	.	.	.	pfam05470	eIF-3c_N	Eukaryotic translation initiation factor 3 subunit 8 N-terminus. The largest of the mammalian translation initiation factors, eIF3, consists of at least eight subunits ranging in mass from 35 to 170 kDa. eIF3 binds to the 40 S ribosome in an early step of translation initiation and promotes the binding of methionyl-tRNAi and mRNA.	.	.	.	.	.
ENSG00000199846	5	8	8	3.20472	0	0	0		32.3876	5.01737	0.00136725	0.00386974	up	yes	RNU1-72P	snRNA	chr7:129484504-129484656:+	gi|927196956|ref|XP_013836555.1|	167	3e-12	PREDICTED: inactive serine/threonine-protein kinase TEX14 [Sus scrofa]	gi|953266769|ref|NG_045358.1|	153	3e-73	Homo sapiens RNA, U1 small nuclear 72, pseudogene (RNU1-72P) on chromosome 7	.	.	.	.	.	.	.	.	pfam05129	Elf1	Transcription elongation factor Elf1 like. This family of short proteins contains a putative zinc binding domain with four conserved cysteines. ELF1 has been identified as a transcription elongation factor in Saccharomyces cerevisiae.	.	.	.	.	.
ENSG00000200924	7	5	9	3.19227	0	0	0		32.2832	5.01271	0.00140061	0.00395403	up	yes	RNU6-1048P	snRNA	chr2:43892690-43892796:+	gi|965792038|ref|XP_014963564.1|	154	6e-11	PREDICTED: LOW QUALITY PROTEIN: uncharacterized protein LOC106992171 [Ovis aries musimon]	gi|951233851|ref|NG_045134.1|	107	7e-48	Homo sapiens RNA, U6 small nuclear 1048, pseudogene (RNU6-1048P) on chromosome 2	.	.	.	.	.	.	.	.	pfam08856	DUF1826	Protein of unknown function (DUF1826). These proteins are functionally uncharacterized.	.	.	.	.	.
ENSG00000213997	11	5	5	3.186	0	0	0		32.2295	5.01031	0.00158903	0.00443618	up	yes	PGAM1P7	processed_pseudogene	chrX:46646594-46647330:-	gi|795271463|ref|XP_011921086.1|	589	4e-72	PREDICTED: phosphoglycerate mutase 1 [Cercocebus atys]	gi|952556283|ref|NG_026685.2|	737	0	Homo sapiens phosphoglycerate mutase 1 pseudogene 7 (PGAM1P7) on chromosome X	P18669	224	7e-71	Phosphoglycerate mutase 1	RSc0353	122	6e-32	COG0588	pfam00300	His_Phos_1	Histidine phosphatase superfamily (branch 1). The histidine phosphatase superfamily is so named because catalysis centres on a conserved His residue that is transiently phosphorylated during the catalytic cycle. Other conserved residues contribute to a 'phosphate pocket' and interact with the phospho group of substrate before, during and after its transfer to the His residue. Structure and sequen…	GO:0061621|canonical glycolysis;GO:0006094|gluconeogenesis;GO:0006096|glycolytic process;GO:0043312|neutrophil degranulation;GO:0006110|regulation of glycolytic process;GO:0043456|regulation of pentose-phosphate shunt;GO:0045730|respiratory burst;	GO:0005737|cytoplasm;GO:0005829|cytosol;GO:0070062|extracellular exosome;GO:0005576|extracellular region;GO:0016020|membrane;GO:0043209|myelin sheath;GO:0005634|nucleus;GO:0034774|secretory granule lumen;	GO:0046538|2,3-bisphosphoglycerate-dependent phosphoglycerate mutase activity;GO:0004082|bisphosphoglycerate mutase activity;GO:0016787|hydrolase activity;GO:0004619|phosphoglycerate mutase activity;GO:0019901|protein kinase binding;	K01834	PGAM, gpmA; 2,3-bisphosphoglycerate-dependent phosphoglycerate mutase [EC:5.4.2.11]
ENSG00000248213	13	5	3	3.18287	0	0	0		32.2005	5.00901	0.00208006	0.00567459	up	yes	CICP16	processed_pseudogene	chr4:118635970-118638782:-	gi|655889427|ref|XP_008247905.1|	502	1e-86	PREDICTED: protein capicua homolog [Oryctolagus cuniculus]	gi|21724145|gb|AC110079.3|	2813	0	Homo sapiens BAC clone RP11-384K6 from 4, complete sequence	Q924A2	196	4e-84	Protein capicua homolog	.	.	.	.	pfam02948	Amelogenin	Amelogenin. Amelogenins play a role in biomineralisation. They seem to regulate the formation of crystallites during the secretory stage of tooth enamel development. thought to play a major role in the structural organisation and mineralisation of developing enamel. They are found in the extracellular matrix. Mutations in X-chromosomal amelogenin can cause Amelogenesis imperfecta.	GO:0007420|brain development;GO:0007612|learning;GO:0048286|lung alveolus development;GO:0007613|memory;GO:0000122|negative regulation of transcription from RNA polymerase II promoter;GO:0045892|negative regulation of transcription, DNA-templated;GO:0035176|social behavior;GO:0006351|transcription, DNA-templated;	GO:0043231|intracellular membrane-bounded organelle;GO:0005654|nucleoplasm;GO:0005634|nucleus;GO:0032991|macromolecular complex;	GO:0003682|chromatin binding;GO:0003677|DNA binding;	.	.
ENSG00000228363	12	18	10	6.29866	0	0	1		31.6927	4.98608	0.000328948	0.00103403	up	yes	AC015971.1	antisense	chr2:86562070-86618766:+	gi|119619853|gb|EAW99447.1|	649	2e-71	ring finger protein 103, isoform CRA_b [Homo sapiens]	gi|551846075|tpe|HG494260.1|	1948	0	TPA: Homo sapiens long non-coding RNA OTTHUMT00000330038.2 (AC015971.2 gene), antisense	O00237	254	8e-73	E3 ubiquitin-protein ligase RNF103	.	.	.	.	pfam04528	Adeno_E4_34	Adenovirus early E4 34 kDa protein conserved region. Conserved region found in the Adenovirus E4 34 kDa protein.	GO:0007417|central nervous system development;GO:1904380|endoplasmic reticulum mannose trimming;GO:0016567|protein ubiquitination;GO:0030433|ER-associated ubiquitin-dependent protein catabolic process;	GO:0005783|endoplasmic reticulum;GO:0005789|endoplasmic reticulum membrane;GO:0044322|endoplasmic reticulum quality control compartment;GO:0016021|integral component of membrane;	GO:0046872|metal ion binding;GO:0004842|ubiquitin-protein transferase activity;	K15695	RNF103, KF1; E3 ubiquitin-protein ligase RNF103 [EC:2.3.2.27]
ENSG00000258571	5	8	7	3.05292	0	0	0		30.8521	4.9473	0.00176802	0.00489328	up	yes	PTTG4P	processed_pseudogene	chr14:71085482-71085833:-	gi|73761493|gb|AAZ83264.1|	181	2e-15	PTTG2 [Mus musculus]	gi|300794230|ref|NG_002565.3|	352	0	Homo sapiens pituitary tumor-transforming 4 pseudogene (PTTG4P) on chromosome 14	Q3SZY3	65.9	2e-15	Securin	.	.	.	.	pfam04856	Securin	Securin sister-chromatid separation inhibitor. Securin is also known as pituitary tumor-transforming gene product. Over-expression of securin is associated with a number of tumors, and it has been proposed that this may be due to erroneous chromatid separation leading to chromosome gain or loss.	GO:0051301|cell division;GO:0051276|chromosome organization;GO:0006281|DNA repair;GO:0045143|homologous chromosome segregation;GO:2000816|negative regulation of mitotic sister chromatid separation;GO:0006355|regulation of transcription, DNA-templated;	GO:0005737|cytoplasm;GO:0005634|nucleus;	GO:0030414|peptidase inhibitor activity;GO:0017124|SH3 domain binding;	K06635	PTTG; securin
ENSG00000242391	3	4	13	3.04363	0	0	0		30.7738	4.94363	0.00278092	0.00738365	up	yes	AC099677.4	antisense	chr1:52881216-52881730:-	gi|795336708|ref|XP_011781765.1|	154	1e-09	PREDICTED: protein zyg-11 homolog A [Colobus angolensis palliatus]	gi|551896280|tpe|HG492028.1|	380	0	TPA: Homo sapiens long non-coding RNA OTTHUMT00000024710.2 (RP4-631H13.2 gene), antisense	.	.	.	.	.	.	.	.	pfam02305	Phage_F	Capsid protein (F protein). This is a family of proteins from single-stranded DNA bacteriophages. Protein F is the major capsid component, sixty copies of which are found in the virion.	.	.	.	.	.
ENSG00000253919	20	29	23	11.3701	0	1	1		30.5082	4.93113	1.89e-05	7.15e-05	up	yes	THAP12P7	processed_pseudogene	chr8:78760142-78762431:-	gi|297689761|ref|XP_002822308.1|	3322	0	PREDICTED: 52 kDa repressor of the inhibitor of the protein kinase [Pongo abelii]	gi|754557632|ref|NG_026040.4|	2290	0	Homo sapiens THAP domain containing 12 pseudogene 7 (THAP12P7) on chromosome 8	O43422	1254	0	52 kDa repressor of the inhibitor of the protein kinase	.	.	.	.	pfam05485	THAP	THAP domain. The THAP domain is a putative DNA-binding domain (DBD) and probably also binds a zinc ion. It features the conserved C2CH architecture (consensus sequence: Cys - 2-4 residues - Cys - 35-50 residues - Cys - 2 residues - His). Other universal features include the location of the domain at the N-termini of proteins, its size of about 90 residues, a C-terminal AVPTIF box and several othe…	GO:0008285|negative regulation of cell proliferation;GO:0007165|signal transduction;	GO:0005737|cytoplasm;GO:0005654|nucleoplasm;	GO:0003677|DNA binding;GO:0046872|metal ion binding;GO:0046983|protein dimerization activity;GO:0000981|RNA polymerase II transcription factor activity, sequence-specific DNA binding;	.	.
ENSG00000232729	7	12	19	5.95231	1	0	0		30.0705	4.91028	0.000522447	0.0015945	up	yes	AC211433.1	processed_transcript	chr7:74688939-74729001:-	gi|795470922|ref|XP_011890960.1|	169	6e-19	PREDICTED: TGF-beta-activated kinase 1 and MAP3K7-binding protein 3 isoform X1 [Cercocebus atys]	gi|527498317|ref|NG_008179.2|	1081	0	Homo sapiens general transcription factor IIi (GTF2I), RefSeqGene on chromosome 7	P78347	74.7	7e-13	General transcription factor II-I	.	.	.	.	pfam13900	GVQW	Putative binding domain. This short domain is often found nested inside other longer domains. The function is not known, but the domain carries a highly conserved GVQW motif. The members are rich in proline and cysteine. This may be a binding domain.	GO:0016525|negative regulation of angiogenesis;GO:0051481|negative regulation of cytosolic calcium ion concentration;GO:0007165|signal transduction;GO:0006366|transcription from RNA polymerase II promoter;GO:0006367|transcription initiation from RNA polymerase II promoter;GO:0014886|transition between slow and fast fiber;	GO:0042995|cell projection;GO:0005737|cytoplasm;GO:0016020|membrane;GO:0043025|neuronal cell body;GO:0005654|nucleoplasm;GO:0005634|nucleus;	GO:0003677|DNA binding;GO:0003700|transcription factor activity, sequence-specific DNA binding;GO:0051019|mitogen-activated protein kinase binding;GO:0000981|RNA polymerase II transcription factor activity, sequence-specific DNA binding;	K03121	TFII-I, GTF2I; transcription initiation factor TFII-I
ENSG00000155761	3	8	8	2.90426	0	0	0	0	29.3441	4.875	0.00273183	0.00726289	up	yes	SPAG17	protein_coding	chr1:117953861-118185223:-	gi|46240864|ref|NP_996879.1|	10890	0	sperm-associated antigen 17 [Homo sapiens]	gi|197304673|ref|NM_206996.2|	6924	0	Homo sapiens sperm associated antigen 17 (SPAG17), mRNA	Q6Q759	4193	0	Sperm-associated antigen 17	.	.	.	.	pfam14874	PapD-like	Flagellar-associated PapD-like. This domain is a putative PapD periplasmic pilus chaperone protein family.	GO:1904158|axonemal central apparatus assembly;GO:0003351|epithelial cilium movement;	GO:1990716|axonemal central apparatus;GO:0005874|microtubule;GO:0031514|motile cilium;	.	.	.
ENSG00000249216	5	9	5	2.90423	0	0	0		29.343	4.87494	0.00244638	0.00656948	up	yes	AC105389.2	antisense	chr4:41688858-41692797:-	.	.	.	.	gi|551852857|tpe|HG496860.1|	435	0	TPA: Homo sapiens long non-coding RNA OTTHUMT00000361475.1 (RP11-227F19.5 gene), antisense	.	.	.	.	.	.	.	.	pfam14649	Spatacsin_C	Spatacsin C-terminus. This family includes the C-terminus of spatacsin.	.	.	.	.	.
ENSG00000270025	12	15	10	5.80201	1	0	0		29.2875	4.87221	0.000483192	0.00147959	up	yes	BMS1P7	transcribed_unprocessed_pseudogene	chr10:48050282-48060016:-	gi|795243859|ref|XP_011809196.1|	696	1e-134	PREDICTED: ribosome biogenesis protein BMS1 homolog isoform X1 [Colobus angolensis palliatus]	gi|392976403|ref|NR_024495.2|	1040	0	Homo sapiens BMS1, ribosome biogenesis factor pseudogene 6 (BMS1P6), non-coding RNA	Q14692	271	3e-132	Ribosome biogenesis protein BMS1 homolog	SPBC31E1.06	189	8e-71	COG5192	pfam08142	AARP2CN	AARP2CN (NUC121) domain. This domain is the central domain of AARP2. It is weakly similar to the GTP-binding domain of elongation factor TU.	GO:0000479|endonucleolytic cleavage of tricistronic rRNA transcript (SSU-rRNA, 5.8S rRNA, LSU-rRNA);GO:0000462|maturation of SSU-rRNA from tricistronic rRNA transcript (SSU-rRNA, 5.8S rRNA, LSU-rRNA);GO:0006364|rRNA processing;	GO:0030686|90S preribosome;GO:0005730|nucleolus;GO:0005654|nucleoplasm;GO:0005634|nucleus;	GO:0005524|ATP binding;GO:0005525|GTP binding;GO:0003924|GTPase activity;GO:0003723|RNA binding;GO:0034511|U3 snoRNA binding;	K14569	BMS1; ribosome biogenesis protein BMS1
ENSG00000279277	6	7	6	2.89645	0	0	0		29.2773	4.87171	0.00224502	0.0060737	up	yes	AC012020.1	TEC	chr3:108036718-108038445:-	.	.	.	.	gi|15021983|gb|AC012020.17|	1728	0	Homo sapiens 3 BAC RP11-861A13 (Roswell Park Cancer Institute Human BAC Library) complete sequence	.	.	.	.	.	.	.	.	.	.	.	.	.	.	.	.
ENSG00000266189	5	6	8	2.89491	0	0	0		29.2646	4.87108	0.00234029	0.00631293	up	yes	MIR3186	miRNA	chr17:81451104-81451188:-	.	.	.	.	gi|301171690|ref|NR_036152.1|	85	9e-36	Homo sapiens microRNA 3186 (MIR3186), microRNA	.	.	.	.	.	.	.	.	pfam15628	RRM_DME	RRM in Demeter. This is a predicted RRM-fold domain present at the C-terminus of Demeter-like glycoslyases. These proteins are involved in DNA demethylation in plants where they catalyze removal of the 5mC base and subsequently cleave the backbone through lyase activity. Orthologs of Demeter are present in plants and stramenopiles. The RRM fold domain is predicted to facilitate interaction of the…	.	.	.	.	.
ENSG00000263393	4	5	10	2.89337	0	0	0		29.2517	4.87045	0.00270045	0.00718896	up	yes	AC011825.2	antisense	chr18:32122400-32124478:-	.	.	.	.	gi|551886918|tpe|HG509905.1|	553	0	TPA: Homo sapiens long non-coding RNA OTTHUMT00000447746.1 (RP11-53I6.4 gene), antisense	.	.	.	.	.	.	.	.	pfam03125	Sre	C. elegans Sre G protein-coupled chemoreceptor. Caenorhabditis elegans Sre proteins are candidate chemosensory receptors. There are four main recognized groups of such receptors: Odr-10, Sra, Sro, and Srg. Sre (this family), Sra pfam02117 and Srb pfam02175 comprise the Sra group. All of the above receptors are thought to be G protein-coupled seven transmembrane domain proteins. The existence of s…	.	.	.	.	.
ENSG00000285532	10	5	4	2.88397	0	0	0		29.1719	4.86651	0.00272259	0.00724182	up	yes	AC091614.2	lincRNA	chr1:90841587-90849472:+	.	.	.	.	gi|767907817|ref|XR_947597.1|	697	0	PREDICTED: Homo sapiens uncharacterized LOC105378855 (LOC105378855), transcript variant X1, ncRNA	.	.	.	.	.	.	.	.	pfam09925	DUF2157	Predicted membrane protein (DUF2157). This domain, found in various hypothetical prokaryotic proteins, has no known function.	.	.	.	.	.
ENSG00000223459	57	60	53	26.7604	3	2	0		29.1684	4.86633	5.51e-11	3.9e-10	up	yes	TCAF1P1	unprocessed_pseudogene	chr7:143598039-143604839:+	gi|332869645|ref|XP_003318910.1|	3621	0	PREDICTED: protein FAM115A isoform X1 [Pan troglodytes]	gi|332635056|ref|NM_001206941.1|	1885	0	Homo sapiens TRPM8 channel-associated factor 1 (TCAF1), transcript variant 3, mRNA	Q9Y4C2	1397	0	TRPM8 channel-associated factor 1	.	.	.	.	pfam13402	M60-like	Peptidase M60-like family. This family of peptidases contains a zinc metallopeptidase motif (HEXXHX(8,28)E) and possesses mucinase activity.	GO:0030336|negative regulation of cell migration;GO:1901529|positive regulation of anion channel activity;GO:0090314|positive regulation of protein targeting to membrane;	GO:0005886|plasma membrane;	GO:0044325|ion channel binding;	.	.
ENSG00000282855	8	3	8	2.8809	0	0	0		29.1458	4.86522	0.00278788	0.00739858	up	yes	AC093591.3	processed_pseudogene	chr4:127809170-127809477:+	gi|821132383|ref|XP_012373541.1|	358	1e-41	PREDICTED: SOSS complex subunit C [Dasypus novemcinctus]	gi|16041585|gb|AC093591.3|	308	5e-159	Homo sapiens BAC clone RP11-50D9 from 4, complete sequence	Q9NRY2	142	6e-43	SOSS complex subunit C	.	.	.	.	pfam11301	DUF3103	Protein of unknown function (DUF3103). This family of proteins with unknown function appear to be restricted to Proteobacteria.	GO:0006974|cellular response to DNA damage stimulus;GO:0006281|DNA repair;GO:0010212|response to ionizing radiation;	GO:0005654|nucleoplasm;GO:0005634|nucleus;GO:0070876|SOSS complex;	.	.	.
ENSG00000235724	13	3	21	5.79775	0	1	0		29.1155	4.86371	0.000985838	0.00285971	up	yes	AC009299.3	antisense	chr2:161222785-161308303:-	gi|119631776|gb|EAX11371.1|	334	5e-35	hCG2039888, partial [Homo sapiens]	gi|551847411|tpe|HG494791.1|	741	0	TPA: Homo sapiens long non-coding RNA OTTHUMT00000324231.1 (AC009299.2 gene), antisense	.	.	.	.	.	.	.	.	pfam01490	Aa_trans	Transmembrane amino acid transporter protein. This transmembrane region is found in many amino acid transporters including UNC-47 and MTR. UNC-47 encodes a vesicular amino butyric acid (GABA) transporter, (VGAT). UNC-47 is predicted to have 10 transmembrane domains. MTR is a N system amino acid transporter system protein involved in methyltryptophan resistance. Other members of this family includ…	.	.	.	.	.
ENSG00000166004	713	700	713	334.786	42	8	15	65	29.078	4.86185	2.25e-20	3.9e-19	up	yes	CEP295	protein_coding	chr11:93661639-93730358:+	gi|160420295|ref|NP_203753.1|	12322	0	centrosomal protein of 295 kDa [Homo sapiens]	gi|160420294|ref|NM_033395.1|	8044	0	Homo sapiens centrosomal protein 295kDa (CEP295), mRNA	Q9C0D2	4751	0	Centrosomal protein of 295 kDa	.	.	.	.	pfam15309	ALMS_motif	ALMS motif. This domain is found at the C-terminus of Alstrom syndrome protein 1 (ALMS1), KIAA1731 and C10orf90.	GO:1902117|positive regulation of organelle assembly;	GO:0005814|centriole;GO:0005813|centrosome;GO:0005737|cytoplasm;GO:0005856|cytoskeleton;GO:0005829|cytosol;GO:0005886|plasma membrane;	.	.	.
ENSG00000265194	36	15	16	10.508	1	0	1		28.5896	4.83742	5.1e-05	0.000181227	up	yes	AL359922.2	antisense	chr9:21858910-21861926:-	gi|119583350|gb|EAW62946.1|	285	4e-26	hCG2038800, partial [Homo sapiens]	gi|551865914|tpe|HG501920.1|	3017	0	TPA: Homo sapiens long non-coding RNA OTTHUMT00000445914.1 (RP11-70L8.4 gene), antisense	Q8WTZ3	97.4	1e-20	Zinc finger protein ENSP00000375192	.	.	.	.	pfam13900	GVQW	Putative binding domain. This short domain is often found nested inside other longer domains. The function is not known, but the domain carries a highly conserved GVQW motif. The members are rich in proline and cysteine. This may be a binding domain.	GO:0006355|regulation of transcription, DNA-templated;GO:0006351|transcription, DNA-templated;	GO:0005634|nucleus;	GO:0003677|DNA binding;GO:0046872|metal ion binding;	.	.
ENSG00000234084	11	12	13	5.64246	1	0	0		28.4663	4.83118	0.000541578	0.00164834	up	yes	AL049552.1	antisense	chr6:135301568-135307158:+	.	.	.	.	gi|551860368|tpe|HG499670.1|	577	0	TPA: Homo sapiens long non-coding RNA OTTHUMT00000042352.1 (RP3-388E23.2 gene), antisense	.	.	.	.	.	.	.	.	pfam11913	DUF3431	Protein of unknown function (DUF3431). This family of proteins are functionally uncharacterized. This protein is found in eukaryotes. Proteins in this family are typically between 291 to 390 amino acids in length. This protein has a conserved NLRC sequence motif.	.	.	.	.	.
ENSG00000253366	5	11	2	2.75865	0	0	0		27.8636	4.80031	0.00454324	0.0115263	up	yes	AC139272.1	unprocessed_pseudogene	chr5:70751184-70795914:+	gi|205371787|sp|Q15486.3|GUSP1_HUMAN	736	2e-96	RecName: Full=Putative inactive beta-glucuronidase-like protein SMA3	gi|158260686|dbj|AK289832.1|	602	0	Homo sapiens cDNA FLJ77918 complete cds, highly similar to Homo sapiens SMA3, mRNA	Q15486	288	5e-98	Putative inactive beta-glucuronidase-like protein SMA3	uidA	57.4	4e-13	COG3250	pfam02836	Glyco_hydro_2_C	Glycosyl hydrolases family 2, TIM barrel domain. This family contains beta-galactosidase, beta-mannosidase and beta-glucuronidase activities.	GO:0007399|nervous system development;GO:0001501|skeletal system development;	GO:0005764|lysosome;	GO:0004553|hydrolase activity, hydrolyzing O-glycosyl compounds;	.	.
ENSG00000226277	2	8	8	2.75403	0	0	0		27.8231	4.79821	0.00413269	0.0105952	up	yes	AC105393.1	lincRNA	chr2:421057-422303:+	.	.	.	.	gi|551899878|tpe|HG493465.1|	598	0	TPA: Homo sapiens long non-coding RNA OTTHUMT00000322348.1 (AC105393.2 gene), lincRNA	.	.	.	.	.	.	.	.	pfam05281	Secretogranin_V	Neuroendocrine protein 7B2 precursor (Secretogranin V). The neuroendocrine protein 7B2 has a critical role in the proteolytic conversion and activation of proPC2, the enzyme responsible for the proteolytic conversion of many peptide hormone precursors. The 7B2 protein acts as an intracellular binding protein for proPC2, facilitates its maturation, and is required for its enzymatic activity. Proce…	.	.	.	.	.
ENSG00000234750	4	7	7	2.74779	0	0	0		27.7684	4.79537	0.00317621	0.00834409	up	yes	AC012618.2	processed_pseudogene	chr19:12284337-12285185:+	gi|119618541|gb|EAW98135.1|	1143	3e-155	hCG2016250, isoform CRA_j [Homo sapiens]	gi|224494850|ref|NG_010961.1|	849	0	Homo sapiens ribosomal protein S2 pseudogene 53 (RPS2P53) on chromosome 19	P15880	445	2e-156	40S ribosomal protein S2	SPCC576.08c	285	8e-95	COG0098	pfam00333	Ribosomal_S5	Ribosomal protein S5, N-terminal domain.	GO:0000184|nuclear-transcribed mRNA catabolic process, nonsense-mediated decay;GO:0051443|positive regulation of ubiquitin-protein transferase activity;GO:0006364|rRNA processing;GO:0006614|SRP-dependent cotranslational protein targeting to membrane;GO:0006412|translation;GO:0006413|translational initiation;	GO:0005829|cytosol;GO:0022627|cytosolic small ribosomal subunit;GO:0070062|extracellular exosome;GO:0005925|focal adhesion;GO:0016020|membrane;GO:0005654|nucleoplasm;GO:0005634|nucleus;	GO:0045296|cadherin binding;GO:0019899|enzyme binding;GO:0017134|fibroblast growth factor binding;GO:0003729|mRNA binding;GO:0003723|RNA binding;GO:0003735|structural constituent of ribosome;	K02981	RP-S2e, RPS2; small subunit ribosomal protein S2e
ENSG00000254388	6	8	4	2.74777	0	0	0		27.7681	4.79536	0.0032267	0.00846269	up	yes	DUTP2	processed_pseudogene	chr8:123352181-123352643:+	gi|532061423|ref|XP_005316595.1|	234	1e-21	PREDICTED: deoxyuridine 5'-triphosphate nucleotidohydrolase, mitochondrial isoform X2 [Ictidomys tridecemlineatus]	gi|46559835|gb|AC133330.3|	463	0	Homo sapiens chromosome 8 clone RP11-139A3, complete sequence	P33316	89	2e-20	Deoxyuridine 5'-triphosphate nucleotidohydrolase, mitochondrial	.	.	.	.	pfam00692	dUTPase	dUTPase. dUTPase hydrolyses dUTP to dUMP and pyrophosphate.	GO:0006260|DNA replication;GO:0006226|dUMP biosynthetic process;GO:0046081|dUTP catabolic process;GO:0006139|nucleobase-containing compound metabolic process;GO:0015949|nucleobase-containing small molecule interconversion;	GO:0070062|extracellular exosome;GO:0005739|mitochondrion;GO:0005654|nucleoplasm;GO:0005634|nucleus;	GO:0004170|dUTP diphosphatase activity;GO:0000287|magnesium ion binding;GO:0003723|RNA binding;	K01520	dut, DUT; dUTP pyrophosphatase [EC:3.6.1.23]
ENSG00000212493	7	6	5	2.73999	0	0	0		27.7027	4.79196	0.00304121	0.00801323	up	yes	SNORD19	snoRNA	chr3:52689248-52689315:+	.	.	.	.	gi|820688022|tpe|LN847996.1|	68	2e-26	TPA: Homo sapiens SNORD19 gene for small nucleolar RNA SNORD19	.	.	.	.	.	.	.	.	pfam11741	AMIN	AMIN domain. This N-terminal domain of various bacterial protein families is crucial for the targetting of periplasmic or extracellular proteins to specific regions of the bacterial envelope. AMIN is derived from the N-terminal domain of AmiC, an N-acetylmuramoyl-l-alanine amidase of Escherichia coli which localizes to the septal ring during division and plays a key role in the separation of daug…	.	.	.	.	.
ENSG00000260978	11	10	14	5.51904	0	1	0		27.6517	4.7893	0.000645052	0.00193796	up	yes	AC126407.1	antisense	chr15:23567264-23569657:-	.	.	.	.	gi|551879622|tpe|HG506756.1|	566	0	TPA: Homo sapiens long non-coding RNA OTTHUMT00000431943.1 (RP11-73C9.1 gene), antisense	.	.	.	.	.	.	.	.	pfam06293	Kdo	Lipopolysaccharide kinase (Kdo/WaaP) family. These lipopolysaccharide kinases are related to protein kinases pfam00069. This family includes waaP (rfaP) gene product is required for the addition of phosphate to O-4 of the first heptose residue of the lipopolysaccharide (LPS) inner core region. It has previously been shown that WaaP is necessary for resistance to hydrophobic and polycationic antim…	.	.	.	.	.
ENSG00000271828	14	11	10	5.51744	0	1	0		27.6449	4.78894	0.000645335	0.00193828	up	yes	AC008937.3	antisense	chr5:56927874-56929573:+	gi|9280152|dbj|BAB01630.1|	294	3e-28	unnamed portein product [Macaca fascicularis]	gi|551856016|tpe|HG497986.1|	1700	0	TPA: Homo sapiens long non-coding RNA OTTHUMT00000470600.1 (CTD-2310F14.1 gene), antisense	.	.	.	.	.	.	.	.	pfam13900	GVQW	Putative binding domain. This short domain is often found nested inside other longer domains. The function is not known, but the domain carries a highly conserved GVQW motif. The members are rich in proline and cysteine. This may be a binding domain.	.	.	.	.	.
ENSG00000275022	8	4	6	2.73221	0	0	0		27.6373	4.78855	0.00327236	0.00857125	up	yes	MIR6753	miRNA	chr11:68044794-68044957:+	.	.	.	.	gi|563407214|ref|NR_106811.1|	164	3e-79	Homo sapiens microRNA 6753 (MIR6753), microRNA	.	.	.	.	.	.	.	.	pfam15482	CCER1	Coiled-coil domain-containing glutamate-rich protein family 1. This is a family of coiled-coil family proteins found in eukaryotes. Proteins in this family are typically between 160 and 397 amino acids in length.	.	.	.	.	.
ENSG00000257752	6	3	9	2.73223	0	0	0		27.637	4.78853	0.00367439	0.00952957	up	yes	AC091516.1	processed_pseudogene	chr12:88057876-88058578:-	gi|529444124|ref|XP_005241777.1|	155	5e-17	PREDICTED: trimeric intracellular cation channel type A [Falco peregrinus]	gi|302488442|ref|NG_024037.1|	703	0	Homo sapiens transmembrane protein 38A pseudogene (LOC100420011) on chromosome 12	Q6P2T0	54.7	7e-17	Trimeric intracellular cation channel type A	.	.	.	.	pfam05197	TRIC	TRIC channel. TRIC (trimeric intracellular cation) channels are differentially expressed in intracellular stores in animal cell types. TRIC subtypes contain three proposed transmembrane segments, and form homo-trimers with a bullet-like structure. Electrophysiological measurements with purified TRIC preparations identify a monovalent cation-selective channel.	.	GO:0016021|integral component of membrane;GO:0031965|nuclear membrane;GO:0033017|sarcoplasmic reticulum membrane;	GO:0015269|calcium-activated potassium channel activity;	.	.
ENSG00000257956	10	5	3	2.73218	0	0	0		27.636	4.78848	0.00388026	0.0100154	up	yes	NOP56P3	processed_pseudogene	chr12:79558782-79559166:+	gi|675801329|ref|XP_008956637.1|	367	1e-41	PREDICTED: nucleolar protein 56-like [Pan paniscus]	gi|937346312|ref|NG_043307.1|	385	0	Homo sapiens NOP56 ribonucleoprotein pseudogene 3 (NOP56P3) on chromosome 12	Q95K50	120	4e-31	Nucleolar protein 56	.	.	.	.	pfam14925	HPHLAWLY	Domain of unknown function. Members of this family carry two distinct, highly conserved sequence motifs, CPPPLYYTHL and HPHLAWLY. The family is found in eukaryotes, and the function is not known. This family lies at the C-terminus of members.	GO:0042254|ribosome biogenesis;	GO:0005737|cytoplasm;GO:0001650|fibrillar center;GO:0070761|pre-snoRNP complex;GO:0005732|small nucleolar ribonucleoprotein complex;	GO:1990226|histone methyltransferase binding;GO:0030515|snoRNA binding;	K14564	NOP56; nucleolar protein 56
ENSG00000257800	35	29	32	15.1475	1	1	1		27.2537	4.76838	5.39e-07	2.48e-06	up	yes	FNBP1P1	processed_pseudogene	chr2:74120680-74123218:+	gi|38382896|gb|AAH62463.1|	545	6e-60	FNBP1 protein, partial [Homo sapiens]	gi|331028406|ref|NG_028779.1|	1771	0	Homo sapiens formin binding protein 1 pseudogene 1 (FNBP1P1) on chromosome 2	Q96RU3	213	1e-58	Formin-binding protein 1	.	.	.	.	pfam13900	GVQW	Putative binding domain. This short domain is often found nested inside other longer domains. The function is not known, but the domain carries a highly conserved GVQW motif. The members are rich in proline and cysteine. This may be a binding domain.	GO:0006897|endocytosis;GO:0061024|membrane organization;	GO:0005938|cell cortex;GO:0005905|coated pit;GO:0031410|cytoplasmic vesicle;GO:0005856|cytoskeleton;GO:0005829|cytosol;GO:0005764|lysosome;GO:0005886|plasma membrane;	GO:0042802|identical protein binding;GO:0008289|lipid binding;	.	.
ENSG00000224431	6	15	13	5.35602	1	0	0		26.9639	4.75296	0.000911428	0.0026606	up	yes	AC063976.2	processed_pseudogene	chr5:132199456-132203487:+	gi|958803043|ref|XP_014684948.1|	160	2e-21	PREDICTED: CLIP-associating protein 1 isoform X2 [Equus asinus]	gi|15887326|gb|AC063976.5|	3415	0	Homo sapiens chromosome 5 clone CTD-2323K23, complete sequence	Q99JD4	162	6e-39	CLIP-associating protein 2	.	.	.	.	pfam13900	GVQW	Putative binding domain. This short domain is often found nested inside other longer domains. The function is not known, but the domain carries a highly conserved GVQW motif. The members are rich in proline and cysteine. This may be a binding domain.	GO:0051301|cell division;GO:0010458|exit from mitosis;GO:0007030|Golgi organization;GO:0034453|microtubule anchoring;GO:0000226|microtubule cytoskeleton organization;GO:0007020|microtubule nucleation;GO:0031023|microtubule organizing center organization;GO:0007052|mitotic spindle organization;GO:0007026|negative regulation of microtubule depolymerization;GO:0032886|regulation of microtubule-based…	GO:0031252|cell leading edge;GO:0000777|condensed chromosome kinetochore;GO:0005881|cytoplasmic microtubule;GO:0005794|Golgi apparatus;GO:0005874|microtubule;GO:0005815|microtubule organizing center;GO:0005886|plasma membrane;GO:0032587|ruffle membrane;GO:0005819|spindle;GO:0005802|trans-Golgi network;	GO:0008017|microtubule binding;GO:0051010|microtubule plus-end binding;	K16578	CLASP1_2; CLIP-associating protein 1/2
ENSG00000188211	185	195	154	84.4535	5	5	7	17	26.743	4.74109	1.53e-29	6.06e-28	up	yes	NCR3LG1	protein_coding	chr11:17351726-17377341:+	gi|31873418|emb|CAD97811.1|	2453	0	hypothetical protein [Homo sapiens]	gi|574957216|ref|NM_001202439.2|	6382	0	Homo sapiens natural killer cell cytotoxicity receptor 3 ligand 1 (NCR3LG1), mRNA	Q68D85	824	0	Natural cytotoxicity triggering receptor 3 ligand 1	YGR109w-b_2	77.4	4e-13	COG2801	pfam00078	RVT_1	Reverse transcriptase (RNA-dependent DNA polymerase). A reverse transcriptase gene is usually indicative of a mobile element such as a retrotransposon or retrovirus. Reverse transcriptases occur in a variety of mobile elements, including retrotransposons, retroviruses, group II introns, bacterial msDNAs, hepadnaviruses, and caulimoviruses.	GO:0050776|regulation of immune response;	GO:0016021|integral component of membrane;GO:0005886|plasma membrane;	GO:0005198|structural molecule activity;	K16349	NCR3LG1, B7H6; natural cytotoxicity triggering receptor 3 ligand 1
ENSG00000178082	159	168	199	82.999	11	3	3		26.661	4.73666	2.47e-28	8.85e-27	up	yes	TWF1P1	processed_pseudogene	chr17:29203426-29204474:-	gi|332206476|ref|XP_003252319.1|	1362	0	PREDICTED: twinfilin-1 isoform X2 [Nomascus leucogenys]	gi|424963188|ref|NG_005328.5|	1049	0	Homo sapiens twinfilin 1 pseudogene 1 (TWF1P1) on chromosome 17	Q12792	527	0	Twinfilin-1	.	.	.	.	pfam00241	Cofilin_ADF	Cofilin/tropomyosin-type actin-binding protein. Severs actin filaments and binds to actin monomers.	GO:0051016|barbed-end actin filament capping;GO:0030837|negative regulation of actin filament polymerization;GO:0010613|positive regulation of cardiac muscle hypertrophy;GO:0043538|regulation of actin phosphorylation;GO:0042989|sequestering of actin monomers;	GO:0015629|actin cytoskeleton;GO:0005911|cell-cell junction;GO:0005829|cytosol;GO:0030175|filopodium;GO:0005925|focal adhesion;GO:0030016|myofibril;GO:0048471|perinuclear region of cytoplasm;GO:0032587|ruffle membrane;	GO:0003779|actin binding;GO:0003785|actin monomer binding;GO:0005524|ATP binding;GO:0045296|cadherin binding;GO:0005546|phosphatidylinositol-4,5-bisphosphate binding;GO:0044877|macromolecular complex binding;	K08870	TWF; twinfilin
ENSG00000226121	233	230	220	107.896	10	6	6		26.5547	4.73089	7.86e-38	6.54e-36	up	yes	AHCTF1P1	processed_pseudogene	chr2:161500885-161507705:-	gi|694897010|ref|XP_009441855.1|	4405	0	PREDICTED: LOW QUALITY PROTEIN: protein ELYS-like [Pan troglodytes]	gi|451898128|ref|NR_077058.1|	6821	0	Homo sapiens AT-hook containing transcription factor 1 pseudogene 1 (AHCTF1P1), non-coding RNA	Q8WYP5	1675	0	Protein ELYS	.	.	.	.	pfam13934	ELYS	Nuclear pore complex assembly. ELYS (embryonic large molecule derived from yolk sac) is conserved from fungi such Aspergillus nidulans and Schizosaccharomyces pombe to human. It is important for the assembly of the nuclear pore complex.	GO:0007049|cell cycle;GO:0051301|cell division;GO:0051028|mRNA transport;GO:0051292|nuclear pore complex assembly;GO:0015031|protein transport;GO:0032465|regulation of cytokinesis;	GO:0000777|condensed chromosome kinetochore;GO:0005829|cytosol;GO:0070062|extracellular exosome;GO:0016363|nuclear matrix;GO:0031965|nuclear membrane;GO:0034399|nuclear periphery;GO:0005643|nuclear pore;GO:0005654|nucleoplasm;GO:0005634|nucleus;	GO:0003677|DNA binding;GO:0000981|RNA polymerase II transcription factor activity, sequence-specific DNA binding;	.	.
ENSG00000237125	1	6	10	2.59759	0	0	0		26.2493	4.71421	0.00712261	0.0172892	up	yes	HAND2-AS1	antisense	chr4:173527270-173659696:+	gi|119617896|gb|EAW97490.1|	252	1e-21	hCG2038211, partial [Homo sapiens]	gi|20429610|gb|AC113154.4|	4023	0	Homo sapiens BAC clone RP11-471J12 from 4, complete sequence	Q6UX73	56.2	1e-12	UPF0764 protein C16orf89	.	.	.	.	pfam13900	GVQW	Putative binding domain. This short domain is often found nested inside other longer domains. The function is not known, but the domain carries a highly conserved GVQW motif. The members are rich in proline and cysteine. This may be a binding domain.	.	GO:0005829|cytosol;GO:0070062|extracellular exosome;GO:0016020|membrane;	GO:0042803|protein homodimerization activity;	.	.
ENSG00000227698	5	8	4	2.59754	0	0	0		26.2459	4.71402	0.0043158	0.0110099	up	yes	AP001619.1	sense_intronic	chr21:41874756-41877613:-	.	.	.	.	gi|551891996|tpe|HG511851.1|	447	0	TPA: Homo sapiens long non-coding RNA OTTHUMT00000195230.1 (AP001619.2 gene), sense_intronic	.	.	.	.	.	.	.	.	pfam15020	CATSPERD	Cation channel sperm-associated protein subunit delta. The CATSPER (cation channel of sperm) complex is a tetrameric complex consisting of CATSPER1, CATSPER2, CATSPER3 and CATSPER4, it functions as an alkalinisation-activated calcium channel. This complex requires several auxiliary subunits, including CATSPERD. CATSPERD is essential for the cation channel function and may play a role in channel a…	.	.	.	.	.
ENSG00000253754	2	6	9	2.59602	0	0	0		26.2344	4.71339	0.00544258	0.0135991	up	yes	AC087620.1	antisense	chr8:108226200-108227544:+	gi|355560594|gb|EHH17280.1|	158	4e-11	hypothetical protein EGK_13646, partial [Macaca mulatta]	gi|551866015|tpe|HG501571.1|	447	0	TPA: Homo sapiens long non-coding RNA OTTHUMT00000380676.1 (RP11-35G22.1 gene), antisense	.	.	.	.	.	.	.	.	pfam13900	GVQW	Putative binding domain. This short domain is often found nested inside other longer domains. The function is not known, but the domain carries a highly conserved GVQW motif. The members are rich in proline and cysteine. This may be a binding domain.	.	.	.	.	.
ENSG00000239300	4	6	7	2.59289	0	0	0		26.2068	4.71187	0.00418903	0.0107223	up	yes	AC080162.1	antisense	chr2:9505445-9512412:+	.	.	.	.	gi|767913225|ref|XR_922675.1|	491	0	PREDICTED: Homo sapiens isoamyl acetate-hydrolyzing esterase 1 homolog (S. cerevisiae) (IAH1), transcript variant X2, misc_RNA	.	.	.	.	.	.	.	.	pfam01383	CpcD	CpcD/allophycocyanin linker domain.	.	.	.	.	.
ENSG00000260781	5	6	6	2.59132	0	0	0		26.1935	4.71114	0.00399855	0.0102895	up	yes	ARHGAP23P1	transcribed_unprocessed_pseudogene	chr16:33907419-33937167:-	gi|767995437|ref|XP_011523377.1|	1622	0	PREDICTED: rho GTPase-activating protein 23 isoform X5 [Homo sapiens]	gi|767989176|ref|XR_951048.1|	1725	0	PREDICTED: Homo sapiens immunoglobulin heavy variable 3/OR16-6 (pseudogene) (IGHV3OR16-6), misc_RNA	Q9P227	628	0	Rho GTPase-activating protein 23	.	.	.	.	pfam00620	RhoGAP	RhoGAP domain. GTPase activator proteins towards Rho/Rac/Cdc42-like small GTPases.	GO:0043547|positive regulation of GTPase activity;GO:0051056|regulation of small GTPase mediated signal transduction;GO:0007165|signal transduction;	GO:0005829|cytosol;GO:0070062|extracellular exosome;	GO:0005096|GTPase activator activity;	.	.
ENSG00000244218	8	7	2	2.58973	0	0	0		26.1802	4.7104	0.00535214	0.0133973	up	yes	RN7SL81P	misc_RNA	chr7:128761338-128761598:+	gi|594691438|ref|XP_007193055.1|	225	1e-20	PREDICTED: uncharacterized protein LOC103017900 [Balaenoptera acutorostrata scammoni]	gi|953267255|ref|NG_045701.1|	261	5e-133	Homo sapiens RNA, 7SL, cytoplasmic 81, pseudogene (RN7SL81P) on chromosome 7	.	.	.	.	.	.	.	.	pfam11394	DUF2875	Protein of unknown function (DUF2875). This family of proteins with unknown function appear to be restricted to Proteobacteria.	.	.	.	.	.
ENSG00000241293	5	5	7	2.58822	0	0	0		26.1676	4.70971	0.00409342	0.010508	up	yes	PPATP1	processed_pseudogene	chr3:87051192-87052738:-	gi|817341798|ref|XP_012296480.1|	2247	0	PREDICTED: amidophosphoribosyltransferase isoform X2 [Aotus nancymaae]	gi|325301276|ref|NG_002693.4|	1547	0	Homo sapiens phosphoribosyl pyrophosphate amidotransferase pseudogene (LOC285232) on chromosome 3	Q06203	859	0	Amidophosphoribosyltransferase	MJ0204	315	5e-100	COG0034	pfam00310	GATase_2	Glutamine amidotransferases class-II.	GO:0006189|'de novo' IMP biosynthetic process;GO:0031100|organ regeneration;GO:0035690|cellular response to drug;GO:0032869|cellular response to insulin stimulus;GO:0000082|G1/S transition of mitotic cell cycle;GO:0006543|glutamine catabolic process;GO:0001822|kidney development;GO:0007595|lactation;GO:0060135|maternal process involved in female pregnancy;GO:0009116|nucleoside metabolic process;G…	GO:0005829|cytosol;	GO:0051539|4 iron, 4 sulfur cluster binding;GO:0004044|amidophosphoribosyltransferase activity;GO:0046872|metal ion binding;	K00764	purF, PPAT; amidophosphoribosyltransferase [EC:2.4.2.14]
ENSG00000257285	7	6	4	2.58819	0	0	0		26.1672	4.70969	0.00420792	0.0107619	up	yes	AL132780.1	antisense	chr14:22929609-22955562:+	gi|119586620|gb|EAW66216.1|	576	7e-73	hCG2041583, partial [Homo sapiens]	gi|551876992|tpe|HG506017.1|	591	0	TPA: Homo sapiens long non-coding RNA OTTHUMT00000408293.1 (RP11-298I3.1 gene), antisense	.	.	.	.	.	.	.	.	pfam09679	TraQ	Type-F conjugative transfer system pilin chaperone (TraQ). This entry represents TraQ, a protein that makes a specific interaction with pilin (TraA) to aid its transfer through the inner membrane during the process of F-type conjugative pilus assembly.	.	.	.	.	.
ENSG00000178440	10	13	10	5.19175	1	0	0		26.1209	4.70713	0.000884744	0.00258984	up	yes	LINC00843	lincRNA	chr10:49972763-49982053:+	gi|635053049|ref|XP_007960694.1|	106	8e-09	PREDICTED: uncharacterized protein LOC103215797 isoform X3 [Chlorocebus sabaeus]	gi|551868543|tpe|HG502899.1|	562	0	TPA: Homo sapiens long non-coding RNA OTTHUMT00000048056.1 (RP11-324H6.6 gene), lincRNA	.	.	.	.	.	.	.	.	pfam12818	Tegument_dsDNA	dsDNA viral tegument protein. This is a family of tegument proteins from double-stranded DNA herpesvirus and related viral species.	.	.	.	.	.
ENSG00000231587	12	21	27	9.46972	2	0	0		26.1075	4.70639	0.00010236	0.000347793	up	yes	SNORD62B	snoRNA	chr9:131490486-131490571:+	.	.	.	.	gi|820688179|tpe|LN848153.1|	86	3e-36	TPA: Homo sapiens SNORD62B gene for small nucleolar RNA SNORD62B	.	.	.	.	.	.	.	.	pfam01964	ThiC	ThiC family. ThiC is found within the thiamine biosynthesis operon. ThiC is involved in pyrimidine biosynthesis. The precise catalytic function of ThiC is still not known. ThiC participates in the formation of 4-Amino-5-hydroxymethyl-2-methylpyrimidine from AIR, an intermediate in the de novo pyrimidine biosynthesis.	.	.	.	.	.
ENSG00000259408	11	12	10	5.18707	1	0	0		26.1011	4.70604	0.000871712	0.00255578	up	yes	AC010809.2	antisense	chr15:33851785-33856809:-	gi|373838702|ref|NP_001243297.1|	173	2e-12	uncharacterized protein LOC100144595 [Homo sapiens]	gi|666672152|tpe|HG506850.2|	964	0	TPA: Homo sapiens long non-coding RNA OTTHUMT00000417956.2 (RP11-3D4.3 gene), antisense	Q5H9K5	57.4	9e-08	Zinc finger matrin-type protein 1	.	.	.	.	pfam13900	GVQW	Putative binding domain. This short domain is often found nested inside other longer domains. The function is not known, but the domain carries a highly conserved GVQW motif. The members are rich in proline and cysteine. This may be a binding domain.	GO:0072332|intrinsic apoptotic signaling pathway by p53 class mediator;	GO:0005634|nucleus;	GO:0003677|DNA binding;GO:0002039|p53 binding;GO:0003723|RNA binding;GO:0008270|zinc ion binding;	.	.
ENSG00000233327	21	15	25	9.62073	1	0	1		26.0753	4.70461	6.66e-05	0.000232758	up	yes	USP32P2	transcribed_unprocessed_pseudogene	chr17:18511262-18525930:-	gi|4128039|emb|CAA10171.1|	1547	0	TL132 protein [Homo sapiens]	gi|147902149|ref|NR_003554.1|	4329	0	Homo sapiens ubiquitin specific peptidase 32 pseudogene 2 (USP32P2), non-coding RNA	Q8NFA0	530	9e-172	Ubiquitin carboxyl-terminal hydrolase 32	.	.	.	.	pfam00443	UCH	Ubiquitin carboxyl-terminal hydrolase.	GO:0016579|protein deubiquitination;GO:0006511|ubiquitin-dependent protein catabolic process;	GO:0005829|cytosol;GO:0005794|Golgi apparatus;GO:0016020|membrane;	GO:0005509|calcium ion binding;GO:0004843|ubiquitin-specific protease activity;	K11837	USP6_32; ubiquitin carboxyl-terminal hydrolase 6/32 [EC:3.4.19.12]
ENSG00000225080	8	3	6	2.5773	0	0	0		26.0752	4.70461	0.00469807	0.0118864	up	yes	PFN1P4	processed_pseudogene	chr1:148129497-148129898:+	gi|694887913|ref|XP_003949545.2|	657	3e-85	PREDICTED: LOW QUALITY PROTEIN: profilin-1 [Pan troglodytes]	gi|765826567|ref|NG_005766.5|	402	0	Homo sapiens profilin 1 pseudogene 4 (PFN1P4) on chromosome 1	P62963	204	2e-66	Profilin-1	.	.	.	.	pfam00235	Profilin	Profilin.	GO:0008154|actin polymerization or depolymerization;GO:0071363|cellular response to growth factor stimulus;GO:0001843|neural tube closure;GO:0051054|positive regulation of DNA metabolic process;GO:0051496|positive regulation of stress fiber assembly;GO:0045944|positive regulation of transcription from RNA polymerase II promoter;GO:0050434|positive regulation of viral transcription;GO:0030833|regu…	GO:0005737|cytoplasm;GO:0005856|cytoskeleton;GO:0043005|neuron projection;GO:0005634|nucleus;GO:0045202|synapse;	GO:0003779|actin binding;GO:0005546|phosphatidylinositol-4,5-bisphosphate binding;GO:0017048|Rho GTPase binding;GO:0005102|receptor binding;	K05759	PFN; profilin
ENSG00000248727	11	10	12	5.21545	0	1	0		26.0749	4.70459	0.000864944	0.00253695	up	yes	LINC01948	lincRNA	chr5:56457795-56481946:-	gi|119575347|gb|EAW54952.1|	403	7e-47	hCG2045030 [Homo sapiens]	gi|559098522|ref|NR_104664.1|	656	0	Homo sapiens uncharacterized LOC102467147 (LOC102467147), long non-coding RNA	.	.	.	.	.	.	.	.	pfam14598	PAS_11	PAS domain. This family includes the PAS-B domain of NCOA1 (Nuclear receptor coactivator 1), which binds to an LXXLL motif in the C-terminal region of STAT6 (Signal transducer and activator of transcription 6).	.	.	.	.	.
ENSG00000201217	9	3	5	2.57574	0	0	0		26.0616	4.70385	0.00491116	0.012393	up	yes	RF00019	misc_RNA	chr3:152449272-152449384:+	.	.	.	.	gi|16596484|gb|AC069242.13|	113	4e-51	Homo sapiens 3 BAC RP11-554J1 (Roswell Park Cancer Institute Human BAC Library) complete sequence	.	.	.	.	.	.	.	.	pfam01923	Cob_adeno_trans	Cobalamin adenosyltransferase. Cobalamin adenosyltransferase This family contains the gene products of PduO and EutT which are both cobalamin adenosyltransferases. PduO is a protein with ATP:cob(I)alamin adenosyltransferase activity. The main role of this protein is the conversion of inactive cobalamins to AdoCbl for 1,2-propanediol degradation.The EutT enzyme appears to be an adenosyl transferas…	.	.	.	.	.
ENSG00000198146	1122	1106	1202	542.354	69	9	39	117	26.0025	4.70058	5.16e-13	4.43e-12	up	yes	ZNF770	protein_coding	chr15:34978341-34988287:-	gi|46094072|ref|NP_054825.2|	3401	0	zinc finger protein 770 [Homo sapiens]	gi|301601646|ref|NM_014106.3|	5439	0	Homo sapiens zinc finger protein 770 (ZNF770), mRNA	Q6IQ21	1314	0	Zinc finger protein 770	.	.	.	.	pfam13900	GVQW	Putative binding domain. This short domain is often found nested inside other longer domains. The function is not known, but the domain carries a highly conserved GVQW motif. The members are rich in proline and cysteine. This may be a binding domain.	GO:0006351|transcription, DNA-templated;	GO:0005634|nucleus;	GO:0003677|DNA binding;GO:0046872|metal ion binding;GO:0000981|RNA polymerase II transcription factor activity, sequence-specific DNA binding;	.	.
ENSG00000228492	28	16	16	9.46371	1	1	0		25.6115	4.67872	8.18e-05	0.000281621	up	yes	RAB11FIP1P1	processed_pseudogene	chrX:74202834-74204595:+	gi|507668811|ref|XP_004637316.1|	522	7e-126	PREDICTED: rab11 family-interacting protein 1 isoform X2 [Octodon degus]	gi|157954539|ref|NG_007008.1|	1762	0	Homo sapiens RAB11 family interacting protein 1 (class I) pseudogene 1 (RAB11FIP1P1) on chromosome X	Q6WKZ4	245	1e-103	Rab11 family-interacting protein 1	.	.	.	.	pfam13914	Phostensin	Phostensin PP1-binding and SH3-binding region. Phostensin has been identified as a PP1 regulatory protein binding PP1 at the KISF motif. The domain also appears to carry an incomplete incomplete SH3-binding domain PxRxP further upstream. It is likely that Phostensin targets PP1 to the F-actin cytoskeleton. Phostensin binds to actin and decreases the elongation and depolymerization rates of actin …	GO:0070164|negative regulation of adiponectin secretion;GO:0015031|protein transport;GO:0045055|regulated secretory pathway;	GO:0005737|cytoplasm;GO:0005829|cytosol;GO:0043231|intracellular membrane-bounded organelle;GO:0030670|phagocytic vesicle membrane;GO:0055037|recycling endosome;	GO:0017137|Rab GTPase binding;	K12484	RAB11FIP1_2_5; Rab11 family-interacting protein 1/2/5
ENSG00000243406	17	20	22	9.30698	2	0	0		25.5981	4.67796	8.66e-05	0.000297517	up	yes	MRPS31P5	transcribed_unprocessed_pseudogene	chr13:52167709-52194465:-	gi|119629315|gb|EAX08910.1|	686	1e-80	hCG2039115, isoform CRA_a, partial [Homo sapiens]	gi|388890255|ref|NR_002816.2|	3494	0	Homo sapiens mitochondrial ribosomal protein S31 pseudogene 5 (MRPS31P5), transcript variant 1, non-coding RNA	Q9NS62	239	2e-64	Thrombospondin type-1 domain-containing protein 1	.	.	.	.	pfam13900	GVQW	Putative binding domain. This short domain is often found nested inside other longer domains. The function is not known, but the domain carries a highly conserved GVQW motif. The members are rich in proline and cysteine. This may be a binding domain.	.	GO:0005829|cytosol;GO:0005576|extracellular region;GO:0016021|integral component of membrane;	.	.	.
ENSG00000258676	149	104	139	61.9746	3	4	6		25.5636	4.67602	3.05e-22	6.32e-21	up	yes	AC091544.2	processed_transcript	chr15:92580829-92600545:+	gi|119622558|gb|EAX02153.1|	297	6e-29	hCG1991180 [Homo sapiens]	gi|28201744|gb|AC091544.11|	1980	0	Homo sapiens chromosome 15, clone RP11-386M24, complete sequence	.	.	.	.	.	.	.	.	pfam06966	DUF1295	Protein of unknown function (DUF1295). This family contains a number of bacterial and eukaryotic proteins of unknown function that are approximately 300 residues long.	.	.	.	.	.
ENSG00000215630	6	17	9	5.05864	1	0	0		25.4145	4.66758	0.00131971	0.00374477	up	yes	GUSBP9	unprocessed_pseudogene	chr5:71197646-71208130:-	gi|671532|emb|CAA58280.1|	646	4e-83	SMA5 [Homo sapiens]	gi|158260724|dbj|AK289851.1|	581	0	Homo sapiens cDNA FLJ78390 complete cds	Q15486	246	1e-81	Putative inactive beta-glucuronidase-like protein SMA3	SSO3036	61.6	2e-15	COG3250	pfam02836	Glyco_hydro_2_C	Glycosyl hydrolases family 2, TIM barrel domain. This family contains beta-galactosidase, beta-mannosidase and beta-glucuronidase activities.	GO:0007399|nervous system development;GO:0001501|skeletal system development;	GO:0005764|lysosome;	GO:0004553|hydrolase activity, hydrolyzing O-glycosyl compounds;	.	.
ENSG00000227726	9	14	9	5.04462	1	0	0		25.3525	4.66406	0.00108801	0.00313513	up	yes	AP001271.1	sense_intronic	chr11:70477277-70477592:-	.	.	.	.	gi|551871403|tpe|HG503947.1|	206	2e-102	TPA: Homo sapiens long non-coding RNA OTTHUMT00000327645.1 (AP001271.3 gene), sense_intronic	.	.	.	.	.	.	.	.	pfam12725	DUF3810	Protein of unknown function (DUF3810). This family of proteins is functionally uncharacterized. This family of proteins is found in bacteria. Proteins in this family are typically between 333 and 377 amino acids in length. There is a conserved HEXXH sequence motif that is characteristic of metallopeptidases. This family may therefore belong to an as yet uncharacterized family of peptidase enzymes.	.	.	.	.	.
ENSG00000251079	5	10	17	5.07041	0	0	1		25.3273	4.66262	0.00140035	0.0039538	up	yes	BMS1P2	transcribed_unprocessed_pseudogene	chr10:47538377-47551954:-	gi|795243859|ref|XP_011809196.1|	700	1e-128	PREDICTED: ribosome biogenesis protein BMS1 homolog isoform X1 [Colobus angolensis palliatus]	gi|392976403|ref|NR_024495.2|	1858	0	Homo sapiens BMS1, ribosome biogenesis factor pseudogene 6 (BMS1P6), non-coding RNA	Q14692	273	1e-121	Ribosome biogenesis protein BMS1 homolog	SPBC31E1.06	190	5e-66	COG5192	pfam08142	AARP2CN	AARP2CN (NUC121) domain. This domain is the central domain of AARP2. It is weakly similar to the GTP-binding domain of elongation factor TU.	GO:0000479|endonucleolytic cleavage of tricistronic rRNA transcript (SSU-rRNA, 5.8S rRNA, LSU-rRNA);GO:0000462|maturation of SSU-rRNA from tricistronic rRNA transcript (SSU-rRNA, 5.8S rRNA, LSU-rRNA);GO:0006364|rRNA processing;	GO:0030686|90S preribosome;GO:0005730|nucleolus;GO:0005654|nucleoplasm;GO:0005634|nucleus;	GO:0005524|ATP binding;GO:0005525|GTP binding;GO:0003924|GTPase activity;GO:0003723|RNA binding;GO:0034511|U3 snoRNA binding;	K14569	BMS1; ribosome biogenesis protein BMS1
ENSG00000251593	20	18	21	9.33066	1	1	0		25.2232	4.65668	7.45e-05	0.000258181	up	yes	MSNP1	processed_pseudogene	chr5:25909503-25911234:+	gi|795314931|ref|XP_011817389.1|	1920	0	PREDICTED: moesin isoform X3 [Colobus angolensis palliatus]	gi|321267546|ref|NG_003032.5|	1732	0	Homo sapiens moesin pseudogene 1 (MSNP1) on chromosome 5	P26038	741	0	Moesin	.	.	.	.	pfam00769	ERM	Ezrin/radixin/moesin family. This family of proteins contain a band 4.1 domain (pfam00373), at their amino terminus. This family represents the rest of these proteins.	GO:0071394|cellular response to testosterone stimulus;GO:0061028|establishment of endothelial barrier;GO:0045198|establishment of epithelial cell apical/basal polarity;GO:0022612|gland morphogenesis;GO:0001771|immunological synapse formation;GO:0035722|interleukin-12-mediated signaling pathway;GO:0007159|leukocyte cell-cell adhesion;GO:0050900|leukocyte migration;GO:0022614|membrane to membrane d…	GO:0045177|apical part of cell;GO:0016324|apical plasma membrane;GO:0016323|basolateral plasma membrane;GO:0072562|blood microparticle;GO:0071944|cell periphery;GO:0009986|cell surface;GO:0005737|cytoplasm;GO:0005856|cytoskeleton;GO:0005829|cytosol;GO:0070062|extracellular exosome;GO:0005615|extracellular space;GO:0030175|filopodium;GO:0005925|focal adhesion;GO:0071437|invadopodium;GO:0005902|mic…	GO:0003779|actin binding;GO:0050839|cell adhesion molecule binding;GO:0003725|double-stranded RNA binding;GO:0019899|enzyme binding;GO:0019901|protein kinase binding;GO:0005102|receptor binding;GO:0005200|structural constituent of cytoskeleton;	K05763	MSN; moesin
ENSG00000279347	21	22	16	9.37347	0	1	1		24.9397	4.64037	7.79e-05	0.000269121	up	yes	AC021945.1	TEC	chr8:119838736-119840385:-	gi|355755615|gb|EHH59362.1|	355	5e-37	hypothetical protein EGM_09449, partial [Macaca fascicularis]	gi|24137572|gb|AC105095.6|	1650	0	Homo sapiens chromosome 8, clone CTD-2146I9, complete sequence	.	.	.	.	.	.	.	.	pfam13900	GVQW	Putative binding domain. This short domain is often found nested inside other longer domains. The function is not known, but the domain carries a highly conserved GVQW motif. The members are rich in proline and cysteine. This may be a binding domain.	.	.	.	.	.
ENSG00000260452	3	11	2	2.45819	0	0	0		24.8207	4.63347	0.00832165	0.0198706	up	yes	TPRKBP2	processed_pseudogene	chr16:28111173-28111647:-	gi|634881105|ref|XP_007950808.1|	159	2e-14	PREDICTED: EKC/KEOPS complex subunit TPRKB isoform X1 [Orycteropus afer afer]	gi|953266783|ref|NG_045755.1|	475	0	Homo sapiens TP53RK binding protein pseudogene 2 (TPRKBP2) on chromosome 16	Q9Y3C4	67.8	3e-13	EKC/KEOPS complex subunit TPRKB	.	.	.	.	pfam10271	Tmp39	Putative transmembrane protein. This is a family of conserved proteins found from worms to humans. They are putative transmembrane proteins but the function is unknown.	GO:0002949|tRNA threonylcarbamoyladenosine modification;	GO:0005737|cytoplasm;GO:0005829|cytosol;GO:0000408|EKC/KEOPS complex;GO:0005634|nucleus;	GO:0019901|protein kinase binding;	K15901	CGI121, TPRKB; EKC/KEOPS complex subunit CGI121/TPRKB
ENSG00000217555	3	9	4	2.45198	0	0	0	0	24.7643	4.63019	0.00649768	0.0159332	up	yes	CKLF	protein_coding	chr16:66552563-66566251:+	gi|8393581|ref|NP_058647.1|	784	2e-103	chemokine-like factor isoform a [Homo sapiens]	gi|321267557|ref|NM_016951.3|	669	0	Homo sapiens chemokine-like factor (CKLF), transcript variant 1, mRNA	Q9UBR5	306	6e-105	Chemokine-like factor	.	.	.	.	pfam01284	MARVEL	Membrane-associating domain. MARVEL domain-containing proteins are often found in lipid-associating proteins - such as Occludin and MAL family proteins. It may be part of the machinery of membrane apposition events, such as transport vesicle biogenesis.	GO:0008283|cell proliferation;GO:0048247|lymphocyte chemotaxis;GO:0048246|macrophage chemotaxis;GO:0030593|neutrophil chemotaxis;GO:0032940|secretion by cell;	GO:0005576|extracellular region;GO:0005615|extracellular space;GO:0016021|integral component of membrane;GO:0016020|membrane;	GO:0008009|chemokine activity;	.	.
ENSG00000235677	3	8	5	2.44888	0	0	0		24.7374	4.62862	0.0061167	0.0150859	up	yes	NPM1P26	processed_pseudogene	chr10:96560185-96560922:+	gi|634845192|ref|XP_007937956.1|	379	9e-71	PREDICTED: nucleophosmin isoform X3 [Orycteropus afer afer]	gi|586798797|ref|NG_025538.2|	738	0	Homo sapiens nucleophosmin 1 (nucleolar phosphoprotein B23, numatrin) pseudogene 26 (NPM1P26) on chromosome 10	Q3T160	148	1e-67	Nucleophosmin	.	.	.	.	pfam03066	Nucleoplasmin	Nucleoplasmin. Nucleoplasmins are also known as chromatin decondensation proteins. They bind to core histones and transfer DNA to them in a reaction that requires ATP. This is thought to play a role in the assembly of regular nucleosomal arrays.	GO:0006281|DNA repair;GO:0043066|negative regulation of apoptotic process;GO:0044387|negative regulation of protein kinase activity by regulation of protein phosphorylation;GO:1902751|positive regulation of cell cycle G2/M phase transition;GO:0008284|positive regulation of cell proliferation;GO:0045944|positive regulation of transcription from RNA polymerase II promoter;GO:0045893|positive regula…	GO:0005737|cytoplasm;GO:0005815|microtubule organizing center;GO:0005730|nucleolus;GO:0005654|nucleoplasm;	GO:0004860|protein kinase inhibitor activity;GO:0003723|RNA binding;	K11276	NPM1; nucleophosmin 1
ENSG00000278879	2	7	7	2.44734	0	0	0		24.7252	4.62791	0.00680081	0.0165847	up	yes	AP000560.1	TEC	chr11:74830574-74832510:-	gi|440909110|gb|ELR59055.1|	416	2e-39	hypothetical protein M91_11778 [Bos mutus]	gi|18307724|dbj|AP001324.4|	1937	0	Homo sapiens genomic DNA, chromosome 11q clone:RP11-864N7, complete sequences	O00370	145	5e-49	LINE-1 retrotransposable element ORF2 protein	.	.	.	.	pfam04633	Herpes_BMRF2	Herpesvirus BMRF2 protein.	GO:0006310|DNA recombination;GO:0090305|nucleic acid phosphodiester bond hydrolysis;GO:0032199|reverse transcription involved in RNA-mediated transposition;GO:0032197|transposition, RNA-mediated;	.	GO:0046872|metal ion binding;GO:0003964|RNA-directed DNA polymerase activity;GO:0009036|Type II site-specific deoxyribonuclease activity;	.	.
ENSG00000174640	2	7	7	2.44734	0	0	0	0	24.7252	4.62791	0.00680081	0.0165847	up	yes	SLCO2A1	protein_coding	chr3:133928145-134052184:-	gi|188528663|ref|NP_005621.2|	3009	0	solute carrier organic anion transporter family member 2A1 [Homo sapiens]	gi|21591797|gb|AC080128.21|	6690	0	Homo sapiens 3 BAC RP11-404G16 (Roswell Park Cancer Institute Human BAC Library) complete sequence	Q92959	1163	0	Solute carrier organic anion transporter family member 2A1	.	.	.	.	pfam03137	OATP	Organic Anion Transporter Polypeptide (OATP) family. This family consists of several eukaryotic Organic-Anion-Transporting Polypeptides (OATPs). Several have been identified mostly in human and rat. Different OATPs vary in tissue distribution and substrate specificity. Since the numbering of different OATPs in particular species was based originally on the order of discovery, similarly numbered O…	GO:0006869|lipid transport;GO:0043252|sodium-independent organic anion transport;	GO:0005887|integral component of plasma membrane;GO:0016020|membrane;GO:0005886|plasma membrane;	GO:0005319|lipid transporter activity;GO:0015132|prostaglandin transmembrane transporter activity;GO:0015347|sodium-independent organic anion transmembrane transporter activity;	K14345	SLCO2A; solute carrier organic anion transporter family, member 2A
ENSG00000222489	4	8	4	2.44731	0	0	0		24.7238	4.62783	0.00590964	0.0146307	up	yes	SNORA79B	snoRNA	chr14:20323179-20323326:-	.	.	.	.	gi|17826631|emb|AL355075.6|	148	2e-70	Human chromosome 14 DNA sequence BAC R-203M5 of library RPCI-11 from chromosome 14 of Homo sapiens (Human), complete sequence	.	.	.	.	.	.	.	.	pfam15489	CTC1	CST, telomere maintenance, complex subunit CTC1. CTC1 is one of the three components of the CST complex that assists Shelterin to protect the ends of telomeres from attack by DNA-repair mechanisms. Mutations in human CTC1 have been recognized as contributing to cerebroretinal microangiopathy.	.	.	.	.	.
ENSG00000249020	3	7	6	2.44577	0	0	0		24.7109	4.62708	0.00595353	0.0147294	up	yes	SNORA58	snoRNA	chr3:131479097-131479233:-	.	.	.	.	gi|820703400|tpe|LN847693.1|	137	2e-64	TPA: Homo sapiens SNORA58 gene for small nucleolar RNA SNORA58	.	.	.	.	.	.	.	.	pfam14676	FANCI_S2	FANCI solenoid 2. This is the solenoid 2 (S2) domain of the Fanconi anemia group I protein.	.	.	.	.	.
ENSG00000239827	3	7	6	2.44577	0	0	0		24.7109	4.62708	0.00595353	0.0147294	up	yes	SUGT1P3	transcribed_unprocessed_pseudogene	chr13:40882577-40921774:-	gi|820987369|ref|XP_012362282.1|	194	6e-17	PREDICTED: uncharacterized protein LOC100595307 [Nomascus leucogenys]	gi|333609252|ref|NR_003365.2|	1051	0	Homo sapiens SGT1 homolog, MIS12 kinetochore complex assembly cochaperone pseudogene 3 (SUGT1P3), non-coding RNA	Q05481	58.5	6e-08	Zinc finger protein 91	.	.	.	.	pfam13900	GVQW	Putative binding domain. This short domain is often found nested inside other longer domains. The function is not known, but the domain carries a highly conserved GVQW motif. The members are rich in proline and cysteine. This may be a binding domain.	GO:0045892|negative regulation of transcription, DNA-templated;GO:0070895|negative regulation of transposon integration;GO:0006351|transcription, DNA-templated;	GO:0005634|nucleus;	GO:0003677|DNA binding;GO:0003700|transcription factor activity, sequence-specific DNA binding;GO:0000981|RNA polymerase II transcription factor activity, sequence-specific DNA binding;GO:0008270|zinc ion binding;	K09228	KRAB; KRAB domain-containing zinc finger protein
ENSG00000271303	1	5	10	2.44269	0	0	0	0	24.6868	4.62567	0.00926669	0.0219241	up	yes	SRXN1	protein_coding	chr20:646615-653370:-	gi|21758427|dbj|BAC05302.1|	709	1e-84	unnamed protein product [Homo sapiens]	gi|425905339|ref|NM_080725.2|	2698	0	Homo sapiens sulfiredoxin 1 (SRXN1), mRNA	Q9BYN0	209	1e-61	Sulfiredoxin-1	SPBC106.02c	79.7	4e-16	COG5119	pfam02195	ParBc	ParB-like nuclease domain.	GO:0034599|cellular response to oxidative stress;GO:0006979|response to oxidative stress;	GO:0005829|cytosol;	GO:0005524|ATP binding;GO:0016667|oxidoreductase activity, acting on a sulfur group of donors;GO:0032542|sulfiredoxin activity;	K12260	SRX1; sulfiredoxin [EC:1.8.98.2]
ENSG00000269570	5	7	4	2.44264	0	0	0		24.6841	4.62551	0.00561055	0.0139724	up	yes	AP001350.1	antisense	chr11:58611119-58612642:-	gi|6690162|gb|AAF24017.1|AF090892_1	280	3e-27	PRO0106 [Homo sapiens]	gi|666671969|tpe|LK938843.1|	1524	0	TPA: Homo sapiens long non-coding RNA OTTHUMT00000475023.1 (CMB9-55A18.1 gene), antisense	.	.	.	.	.	.	.	.	pfam04647	AgrB	Accessory gene regulator B. The arg locus consists of two transcripts: RNAII and RNAIII. RNAII encodes four genes (agrA, B, C, and D) whose gene products assemble a quorum sensing system. AgrB and AgrD are essential for the production of the autoinducing peptide which functions as a signal for quorum sensing. AgrB is a transmembrane protein.	.	.	.	.	.
ENSG00000241547	6	7	3	2.44107	0	0	0		24.6711	4.62475	0.00598213	0.0147919	up	yes	ACTG1P20	processed_pseudogene	chr1:27325329-27325796:+	gi|675702443|ref|XP_008959890.1|	822	1e-109	PREDICTED: actin, alpha skeletal muscle-like [Pan paniscus]	gi|440546340|emb|FO393419.1|	468	0	Human DNA sequence from clone RP11-4K3 on chromosome 1, complete sequence	Q6P378	285	2e-94	Actin, cytoplasmic 2	SPBC32H8.12c	261	6e-86	COG5277	pfam00022	Actin	Actin.	.	GO:0005856|cytoskeleton;GO:0097433|dense body;GO:0005925|focal adhesion;GO:0005886|plasma membrane;	GO:0005524|ATP binding;	K05692	ACTB_G1; actin beta/gamma 1
ENSG00000265744	3	4	9	2.43645	0	0	0		24.6324	4.62249	0.00660187	0.01616	up	yes	MIR4427	miRNA	chr1:233624152-233624219:+	.	.	.	.	gi|337756804|ref|NR_039625.1|	68	2e-26	Homo sapiens microRNA 4427 (MIR4427), microRNA	.	.	.	.	.	.	.	.	pfam12279	DUF3619	Protein of unknown function (DUF3619). This protein is found in bacteria. Proteins in this family are about 140 amino acids in length. This protein has two conserved sequence motifs: AAR and DDLP.	.	.	.	.	.
ENSG00000207129	7	6	3	2.4364	0	0	0		24.6317	4.62244	0.00601072	0.0148543	up	yes	RNA5SP187	rRNA_pseudogene	chr5:88274258-88274376:-	gi|823465214|ref|XP_012430950.1|	125	4e-07	PREDICTED: uncharacterized protein LOC105759503 [Taeniopygia guttata]	gi|523580123|ref|NG_033681.1|	119	2e-54	Homo sapiens RNA, 5S ribosomal pseudogene 187 (RNA5SP187) on chromosome 5	.	.	.	.	.	.	.	.	pfam04847	Calcipressin	Calcipressin. Calcipressin is also known as calcineurin-binding protein, since it inhibits calcineurin-mediated transcriptional modulation by binding to calcineurin's catalytic domain.	.	.	.	.	.
ENSG00000269901	6	5	5	2.43486	0	0	0		24.619	4.6217	0.00540924	0.0135234	up	yes	AC010531.5	antisense	chr16:87362536-87367476:+	gi|34527726|dbj|BAC85442.1|	119	5e-06	unnamed protein product [Homo sapiens]	gi|551882602|tpe|HG508451.1|	450	0	TPA: Homo sapiens long non-coding RNA OTTHUMT00000467267.1 (RP11-178L8.9 gene), antisense	.	.	.	.	.	.	.	.	pfam13900	GVQW	Putative binding domain. This short domain is often found nested inside other longer domains. The function is not known, but the domain carries a highly conserved GVQW motif. The members are rich in proline and cysteine. This may be a binding domain.	.	.	.	.	.
ENSG00000254694	7	5	4	2.43329	0	0	0		24.6057	4.62092	0.00566408	0.0140873	up	yes	AP001893.1	antisense	chr11:126208611-126209027:-	.	.	.	.	gi|551872029|tpe|HG504299.1|	362	0	TPA: Homo sapiens long non-coding RNA OTTHUMT00000386345.1 (RP11-50B3.4 gene), antisense	.	.	.	.	.	.	.	.	pfam05112	Baculo_p47	Baculovirus P47 protein. This family consists of several Baculovirus P47 proteins which is one of the primary components of Baculovirus encoded RNA polymerase, which initiates transcription from late and very late promoters.	.	.	.	.	.
ENSG00000182890	5	12	14	4.92483	0	0	1	1	24.5655	4.61856	0.00151477	0.00424545	up	yes	GLUD2	protein_coding	chrX:121047588-121050080:+	gi|31377775|ref|NP_036216.2|	2819	0	glutamate dehydrogenase 2, mitochondrial precursor [Homo sapiens]	gi|285026422|ref|NG_016456.1|	2493	0	Homo sapiens glutamate dehydrogenase 2 (GLUD2), RefSeqGene on chromosome X	P49448	1090	0	Glutamate dehydrogenase 2, mitochondrial	TM1015	328	1e-102	COG0334	pfam00208	ELFV_dehydrog	Glutamate/Leucine/Phenylalanine/Valine dehydrogenase.	GO:0006537|glutamate biosynthetic process;GO:0006538|glutamate catabolic process;GO:0006536|glutamate metabolic process;GO:0055114|oxidation-reduction process;	GO:0005739|mitochondrion;	GO:0043531|ADP binding;GO:0004352|glutamate dehydrogenase (NAD+) activity;GO:0004353|glutamate dehydrogenase [NAD(P)+] activity;GO:0005525|GTP binding;GO:0070728|leucine binding;	K00261	GLUD1_2, gdhA; glutamate dehydrogenase (NAD(P)+) [EC:1.4.1.3]
ENSG00000232926	9	4	3	2.42705	0	0	0		24.5523	4.61779	0.00666885	0.016306	up	yes	AC000078.1	processed_pseudogene	chr22:19887289-19887970:+	gi|126322920|ref|XP_001364034.1|	307	1e-30	PREDICTED: 60S ribosomal protein L8-like [Monodelphis domestica]	gi|224494275|ref|NG_011013.1|	682	0	Homo sapiens ribosomal protein L8 pseudogene 5 (RPL8P5) on chromosome 22	Q6PBF0	122	7e-32	60S ribosomal protein L8	YIL018w	73.2	7e-15	COG0090	pfam15242	FAM53	Family of FAM53. The FAM53 protein family refers to a family of proteins, which bind to a transcriptional regulator that modulates cell proliferation. It is known to be highly important in neural tube development. It is found in eukaryotes and is typically between 303 and 413 amino acids in length.	GO:0002181|cytoplasmic translation;	GO:0022625|cytosolic large ribosomal subunit;	GO:0003723|RNA binding;GO:0019843|rRNA binding;GO:0003735|structural constituent of ribosome;	K02938	RP-L8e, RPL8; large subunit ribosomal protein L8e
ENSG00000234264	9	4	3	2.42705	0	0	0		24.5523	4.61779	0.00666885	0.016306	up	yes	DEPDC1-AS1	antisense	chr1:68496676-68538627:+	.	.	.	.	gi|586803227|ref|NR_110671.1|	1247	0	Homo sapiens DEPDC1 antisense RNA 1 (DEPDC1-AS1), long non-coding RNA	.	.	.	.	.	.	.	.	pfam04178	Got1	Got1/Sft2-like family. Traffic through the yeast Golgi complex depends on a member of the syntaxin family of SNARE proteins, Sed5, present in early Golgi cisternae. Got1 is thought to facilitate Sed5-dependent fusion events. This is a family of sequences derived from eukaryotic proteins. They are similar to a region of a SNARE-like protein required for traffic through the Golgi complex, SFT2 prot…	.	.	.	.	.
ENSG00000204767	82	82	61	35.5771	7	1	0	8	24.4437	4.61139	2.43e-13	2.17e-12	up	yes	INSYN2B	protein_coding	chr5:169864264-169980740:-	gi|193788653|ref|NP_001123363.1|	2495	0	protein FAM196B [Homo sapiens]	gi|193788652|ref|NM_001129891.1|	2999	0	Homo sapiens family with sequence similarity 196 member B (FAM196B), mRNA	.	.	.	.	.	.	.	.	pfam15265	FAM196	FAM196 family. This protein family is a domain of unknown function. This family of proteins is found in eukaryotes and are typically between 441 and 534 amino acids in length.	.	.	.	.	.
ENSG00000213062	11	5	15	4.89369	0	0	1		24.431	4.61064	0.00155926	0.00435855	up	yes	AL021068.1	lincRNA	chr1:169486076-169486986:+	gi|6841088|gb|AAF28897.1|AF161337_1	387	2e-43	HSPC074 [Homo sapiens]	gi|666670625|tpe|LK938638.1|	911	0	TPA: Homo sapiens long non-coding RNA OTTHUMT00000473347.1 (RP1-206D15.6 gene), lincRNA	.	.	.	.	.	.	.	.	pfam01254	TP2	Nuclear transition protein 2.	.	.	.	.	.
ENSG00000163635	26	14	17	9.03983	0	2	0	2	23.9615	4.58264	0.000131479	0.00043958	up	yes	ATXN7	protein_coding	chr3:63898399-64003453:+	gi|293651613|ref|NP_001170858.1|	3589	0	ataxin-7 isoform b [Homo sapiens]	gi|293651612|ref|NM_001177387.1|	6842	0	Homo sapiens ataxin 7 (ATXN7), transcript variant SCA7b, mRNA	O15265	1271	0	Ataxin-7	.	.	.	.	pfam08313	SCA7	SCA7, zinc-binding domain. This domain is found in the protein Sgf73/Sca7 which is a component of the multihistone acetyltransferase complexes SAGA and SILK. This domain is also found in Ataxin-7, a human protein which in its polyglutamine expanded pathological form, is responsible for the neurodegenerative disease spinocerebellar ataxia 7 (SCA7). Ataxin-7 is an integral component of the mammalia…	GO:0016578|histone deubiquitination;GO:0000226|microtubule cytoskeleton organization;GO:0006997|nucleus organization;GO:0016579|protein deubiquitination;GO:0006355|regulation of transcription, DNA-templated;GO:0006351|transcription, DNA-templated;GO:0007601|visual perception;	GO:0005829|cytosol;GO:0015630|microtubule cytoskeleton;GO:0016363|nuclear matrix;GO:0005730|nucleolus;GO:0005654|nucleoplasm;GO:0005634|nucleus;	GO:0036459|ubiquitinyl hydrolase activity;	K11318	ATXN7, SCA7; ataxin-7
ENSG00000231993	5	18	7	4.79168	0	0	1		23.8597	4.5765	0.00207537	0.0056649	up	yes	EP300-AS1	antisense	chr22:41174591-41197456:-	.	.	.	.	gi|551893108|tpe|HG512315.1|	457	0	TPA: Homo sapiens long non-coding RNA OTTHUMT00000320612.1 (RP1-85F18.5 gene), antisense	.	.	.	.	.	.	.	.	pfam14994	TSGA13	Testis-specific gene 13 protein. This family of uncharacterized proteins are found in chordates. In humans this gene is found to be expressed specifically in the testes.	.	.	.	.	.
ENSG00000112309	11	12	7	4.73169	1	0	0	1	23.736	4.56901	0.00153297	0.00429049	up	yes	B3GAT2	protein_coding	chr6:70856679-70957038:-	gi|831225591|ref|XP_012660509.1|	1667	0	PREDICTED: LOW QUALITY PROTEIN: galactosylgalactosylxylosylprotein 3-beta-glucuronosyltransferase 2 [Otolemur garnettii]	gi|18916809|dbj|AB075843.1|	6013	0	Homo sapiens mRNA for KIAA1963 protein	Q9NPZ5	570	0	Galactosylgalactosylxylosylprotein 3-beta-glucuronosyltransferase 2	.	.	.	.	pfam03360	Glyco_transf_43	Glycosyltransferase family 43.	GO:0005975|carbohydrate metabolic process;GO:0030204|chondroitin sulfate metabolic process;GO:0050650|chondroitin sulfate proteoglycan biosynthetic process;GO:0030203|glycosaminoglycan metabolic process;GO:0006486|protein glycosylation;	GO:0000139|Golgi membrane;GO:0016021|integral component of membrane;	GO:0015018|galactosylgalactosylxylosylprotein 3-beta-glucuronosyltransferase activity;GO:0046872|metal ion binding;	K10157	B3GAT2; galactosylgalactosylxylosylprotein 3-beta-glucuronosyltransferase 2 [EC:2.4.1.135]
ENSG00000232344	6	9	15	4.76215	0	0	1		23.7301	4.56865	0.00171043	0.00474695	up	yes	AC087163.2	processed_pseudogene	chr17:18010643-18011822:+	gi|119618541|gb|EAW98135.1|	963	6e-128	hCG2016250, isoform CRA_j [Homo sapiens]	gi|302486468|ref|NG_026221.1|	565	0	Homo sapiens ribosomal protein S2 pseudogene (LOC100419436) on chromosome 17	P15880	375	4e-129	40S ribosomal protein S2	SPCC576.08c	239	1e-76	COG0098	pfam00333	Ribosomal_S5	Ribosomal protein S5, N-terminal domain.	GO:0000184|nuclear-transcribed mRNA catabolic process, nonsense-mediated decay;GO:0051443|positive regulation of ubiquitin-protein transferase activity;GO:0006364|rRNA processing;GO:0006614|SRP-dependent cotranslational protein targeting to membrane;GO:0006412|translation;GO:0006413|translational initiation;	GO:0005829|cytosol;GO:0022627|cytosolic small ribosomal subunit;GO:0070062|extracellular exosome;GO:0005925|focal adhesion;GO:0016020|membrane;GO:0005654|nucleoplasm;GO:0005634|nucleus;	GO:0045296|cadherin binding;GO:0019899|enzyme binding;GO:0017134|fibroblast growth factor binding;GO:0003729|mRNA binding;GO:0003723|RNA binding;GO:0003735|structural constituent of ribosome;	K02981	RP-S2e, RPS2; small subunit ribosomal protein S2e
ENSG00000235138	8	9	13	4.72707	1	0	0		23.7166	4.56782	0.00152033	0.00425941	up	yes	AL445931.1	antisense	chr9:134054290-134058805:+	gi|343959100|dbj|BAK63405.1|	544	5e-62	hypothetical protein [Pan troglodytes]	gi|987996624|ref|NR_135126.1|	2112	0	Homo sapiens uncharacterized LOC100130548 (LOC100130548), long non-coding RNA	.	.	.	.	.	.	.	.	pfam09770	PAT1	Topoisomerase II-associated protein PAT1. Members of this family are necessary for accurate chromosome transmission during cell division.	.	.	.	.	.
ENSG00000242588	43	37	30	17.4427	2	1	1		23.5344	4.5567	7.32e-08	3.71e-07	up	yes	AC108010.1	processed_transcript	chr7:128574751-128626473:+	gi|426357802|ref|XP_004046220.1|	1456	0	PREDICTED: serine/threonine-protein kinase tousled-like 2-like, partial [Gorilla gorilla gorilla]	gi|767949680|ref|XR_927954.1|	1513	0	PREDICTED: Homo sapiens uncharacterized LOC101928451 (LOC101928451), transcript variant X5, misc_RNA	Q86UE8	355	2e-111	Serine/threonine-protein kinase tousled-like 2	.	.	.	.	pfam14942	Muted	Organelle biogenesis, Muted-like protein. The protein is a coiled-coil protein and belongs to a family found in eukaryotes. It undergoes alternative splicing forming two isoforms. The larger isoform is 187 amino acids long in protein sequence length and 21 kDa in mass. The smaller isoform is 110 amino acids long in protein sequence length and 12 kDa in mass. This protein associates with other pro…	GO:0007049|cell cycle;GO:0006974|cellular response to DNA damage stimulus;GO:0071480|cellular response to gamma radiation;GO:0006325|chromatin organization;GO:0007059|chromosome segregation;GO:0035556|intracellular signal transduction;GO:0010507|negative regulation of autophagy;GO:0032435|negative regulation of proteasomal ubiquitin-dependent protein catabolic process;GO:0018105|peptidyl-serine p…	GO:0005882|intermediate filament;GO:0005634|nucleus;GO:0048471|perinuclear region of cytoplasm;	GO:0005524|ATP binding;GO:0004674|protein serine/threonine kinase activity;	K08864	TLK; tousled-like kinase [EC:2.7.11.1]
ENSG00000285803	17	18	19	8.5418	2	0	0		23.4433	4.55111	0.00015453	0.000511549	up	yes	AL442003.1	antisense	chr10:49981420-49988899:-	gi|767962918|ref|XP_011538115.1|	325	9e-30	PREDICTED: arf-GAP with GTPase, ANK repeat and PH domain-containing protein 6 isoform X3 [Homo sapiens]	gi|665506089|gb|AC255412.1|	486	0	Homo sapiens chromosome 10 clone CH17-448F9, complete sequence	Q8WTZ3	91.7	5e-20	Zinc finger protein ENSP00000375192	.	.	.	.	pfam13900	GVQW	Putative binding domain. This short domain is often found nested inside other longer domains. The function is not known, but the domain carries a highly conserved GVQW motif. The members are rich in proline and cysteine. This may be a binding domain.	GO:0006355|regulation of transcription, DNA-templated;GO:0006351|transcription, DNA-templated;	GO:0005634|nucleus;	GO:0003677|DNA binding;GO:0046872|metal ion binding;	.	.
ENSG00000283971	3	9	3	2.30019	0	0	0		23.2293	4.53788	0.00908082	0.0215257	up	yes	MIR4442	miRNA	chr3:25664873-25664939:-	.	.	.	.	gi|795107357|ref|XM_011974823.1|	67	6e-26	PREDICTED: Mandrillus leucophaeus uncharacterized LOC105535657 (LOC105535657), mRNA	.	.	.	.	.	.	.	.	pfam10589	NADH_4Fe-4S	NADH-ubiquinone oxidoreductase-F iron-sulfur binding region.	.	.	.	.	.
ENSG00000232439	4	9	2	2.29862	0	0	0		23.2164	4.53707	0.00958584	0.022597	up	yes	RPL18AP7	processed_pseudogene	chr3:38526802-38527325:-	gi|527578|emb|CAA56788.1|	554	1e-69	unnamed protein product [Homo sapiens]	gi|395394058|ref|NG_010905.2|	524	0	Homo sapiens ribosomal protein L18a pseudogene 7 (RPL18AP7) on chromosome 3	Q02543	188	5e-59	60S ribosomal protein L18a	YMR242c	90.9	8e-22	COG2157	pfam01775	Ribosomal_L18ae	Ribosomal L18ae/LX protein domain. This family includes eukaryotic L18ae as well as archaebacterial specific LX. Ribosomal protein L18ae forms part of the 60S ribosomal subunit.	GO:0002181|cytoplasmic translation;GO:0000184|nuclear-transcribed mRNA catabolic process, nonsense-mediated decay;GO:0097327|response to antineoplastic agent;GO:0006614|SRP-dependent cotranslational protein targeting to membrane;GO:0006412|translation;GO:0006413|translational initiation;	GO:0005829|cytosol;GO:0022625|cytosolic large ribosomal subunit;GO:0016020|membrane;GO:0042788|polysomal ribosome;	GO:0003723|RNA binding;GO:0003735|structural constituent of ribosome;	K02882	RP-L18Ae, RPL18A; large subunit ribosomal protein L18Ae
ENSG00000180015	1	7	7	2.29711	0	0	0		23.2049	4.53636	0.0110703	0.0257482	up	yes	AC093909.1	processed_pseudogene	chr4:188738373-188739494:+	gi|15080204|gb|AAH11873.1|	1946	0	Mitochondrial translational release factor 1-like [Homo sapiens]	gi|149845188|ref|NG_005556.2|	1122	0	Homo sapiens mitochondrial translational release factor 1 like pseudogene (LOC285442) on chromosome 4	Q9UGC7	750	0	Peptide chain release factor 1-like, mitochondrial	BB0196	289	2e-93	COG0216	pfam00472	RF-1	RF-1 domain. This domain is found in peptide chain release factors such as RF-1 and RF-2, and a number of smaller proteins of unknown function. This domain contains the peptidyl-tRNA hydrolase activity. The domain contains a highly conserved motif GGQ, where the glutamine is thought to coordinate the water that mediates the hydrolysis.	GO:0070126|mitochondrial translational termination;	GO:0005759|mitochondrial matrix;GO:0005739|mitochondrion;	GO:0003747|translation release factor activity;	K02835	prfA, MTRF1, MRF1; peptide chain release factor 1
ENSG00000212135	3	8	4	2.29708	0	0	0		23.202	4.53618	0.00832714	0.0198797	up	yes	SNORD67	snoRNA	chr11:46762389-46762499:-	.	.	.	.	gi|820688191|tpe|LN848165.1|	111	5e-50	TPA: Homo sapiens SNORD67 gene for small nucleolar RNA SNORD67	.	.	.	.	.	.	.	.	pfam05943	DUF877	Protein of unknown function (DUF877). This family consists of a number of uncharacterized bacterial proteins. The function of this family is unknown.	.	.	.	.	.
ENSG00000255710	4	8	3	2.29551	0	0	0		23.1887	4.53535	0.00834132	0.0199071	up	yes	AP003170.1	processed_pseudogene	chr11:113820856-113821885:-	gi|821007394|ref|XP_012366649.1|	645	1e-77	PREDICTED: interferon-stimulated 20 kDa exonuclease-like 2 [Nomascus leucogenys]	gi|735368193|ref|NG_024420.2|	1030	0	Homo sapiens interferon stimulated exonuclease gene 20kDa like 2 pseudogene (LOC100421976) on chromosome 11	Q2YDK1	234	4e-72	Interferon-stimulated 20 kDa exonuclease-like 2	YOL080c	67.4	7e-12	COG0847	pfam12867	DinB_2	DinB superfamily. The DinB family are an uncharacterized family of potential enzymes. The structure of these proteins is composed of a four helix bundle.	GO:0042254|ribosome biogenesis;	GO:0005730|nucleolus;	GO:0000175|3'-5'-exoribonuclease activity;GO:0003676|nucleic acid binding;	K18329	ISG20L2; interferon-stimulated 20 kDa exonuclease-like 2 [EC:3.1.-.-]
ENSG00000253213	1	5	9	2.29089	0	0	0		23.1513	4.53302	0.0116064	0.0268567	up	yes	AC010306.1	processed_pseudogene	chr5:171251866-171252982:+	gi|119628798|gb|EAX08393.1|	1645	0	ubiquitin specific peptidase 12, isoform CRA_b [Homo sapiens]	gi|169646359|ref|NG_002822.4|	1117	0	Homo sapiens ubiquitin specific peptidase 12 pseudogene 1 (USP12P1) on chromosome 5	O75317	588	0	Ubiquitin carboxyl-terminal hydrolase 12	.	.	.	.	pfam00443	UCH	Ubiquitin carboxyl-terminal hydrolase.	GO:0016579|protein deubiquitination;GO:0006511|ubiquitin-dependent protein catabolic process;	GO:0005654|nucleoplasm;	GO:0004197|cysteine-type endopeptidase activity;GO:0046872|metal ion binding;GO:0004843|ubiquitin-specific protease activity;GO:0036459|ubiquitinyl hydrolase activity;	K11842	USP12_46; ubiquitin carboxyl-terminal hydrolase 12/46 [EC:3.4.19.12]
ENSG00000232709	3	6	6	2.29087	0	0	0		23.1491	4.53289	0.00784349	0.0188655	up	yes	MARK2P9	processed_pseudogene	chr10:92418667-92420875:+	gi|675782827|ref|XP_008949268.1|	1081	2e-139	PREDICTED: serine/threonine-protein kinase MARK2-like [Pan paniscus]	gi|34529832|dbj|AK124121.1|	1676	0	Homo sapiens cDNA FLJ42127 fis, clone TESTI2011840	Q7KZI7	190	2e-50	Serine/threonine-protein kinase MARK2	.	.	.	.	pfam00069	Pkinase	Protein kinase domain.	GO:0032147|activation of protein kinase activity;GO:0000422|mitophagy;GO:0030010|establishment of cell polarity;GO:0045197|establishment or maintenance of epithelial cell apical/basal polarity;GO:0035556|intracellular signal transduction;GO:0051646|mitochondrion localization;GO:0001764|neuron migration;GO:0018105|peptidyl-serine phosphorylation;GO:0018107|peptidyl-threonine phosphorylation;GO:001…	GO:0005884|actin filament;GO:0016328|lateral plasma membrane;GO:0016020|membrane;GO:0097427|microtubule bundle;GO:0005739|mitochondrion;GO:0005654|nucleoplasm;GO:0005886|plasma membrane;	GO:0005524|ATP binding;GO:0045296|cadherin binding;GO:0008289|lipid binding;GO:0000287|magnesium ion binding;GO:0030295|protein kinase activator activity;GO:0004674|protein serine/threonine kinase activity;GO:0003723|RNA binding;GO:0050321|tau-protein kinase activity;	K08798	MARK; MAP/microtubule affinity-regulating kinase [EC:2.7.11.1]
ENSG00000258317	4	6	5	2.2893	0	0	0		23.1357	4.53205	0.00740745	0.0179199	up	yes	AC034102.6	antisense	chr12:56120033-56129619:-	gi|655737127|ref|XP_008254859.1|	637	3e-76	PREDICTED: zinc finger CCCH domain-containing protein 10 [Oryctolagus cuniculus]	gi|551874450|tpe|HG504840.1|	882	0	TPA: Homo sapiens long non-coding RNA OTTHUMT00000407630.1 (RP11-603J24.5 gene), antisense	Q96K80	249	1e-77	Zinc finger CCCH domain-containing protein 10	.	.	.	.	pfam00642	zf-CCCH	Zinc finger C-x8-C-x5-C-x3-H type (and similar).	GO:1903799|negative regulation of production of miRNAs involved in gene silencing by miRNA;GO:0010608|posttranscriptional regulation of gene expression;	GO:0005634|nucleus;	GO:0046872|metal ion binding;GO:0035198|miRNA binding;GO:0003723|RNA binding;	.	.
ENSG00000162669	6	5	4	2.28306	0	0	0	0	23.0834	4.52878	0.00745743	0.018027	up	yes	HFM1	protein_coding	chr1:91260766-91404869:-	gi|767902756|ref|XP_011539151.1|	7612	0	PREDICTED: probable ATP-dependent DNA helicase HFM1 isoform X1 [Homo sapiens]	gi|615276311|ref|NM_001017975.4|	4922	0	Homo sapiens HFM1, ATP-dependent DNA helicase homolog (HFM1), mRNA	A2PYH4	2936	0	Probable ATP-dependent DNA helicase HFM1	YGL251c	447	3e-132	COG1204	pfam02889	Sec63	Sec63 Brl domain. This domain (also known as the Brl domain) is required for assembly of functional endoplasmic reticulum translocons.	GO:0000712|resolution of meiotic recombination intermediates;GO:0010501|RNA secondary structure unwinding;	GO:0005737|cytoplasm;GO:0005730|nucleolus;	GO:0005524|ATP binding;GO:0004004|ATP-dependent RNA helicase activity;GO:0003676|nucleic acid binding;	K15271	HFM1, MER3; ATP-dependent DNA helicase HFM1/MER3 [EC:3.6.4.12]
ENSG00000146414	369	430	450	198.628	21	12	14	47	22.7668	4.50886	1.05e-59	4.48e-57	up	yes	SHPRH	protein_coding	chr6:145864245-145964423:-	gi|24899210|dbj|BAC23119.1|	5637	0	KIAA2023 protein [Homo sapiens]	gi|24899209|dbj|AB095943.1|	11634	0	Homo sapiens mRNA for KIAA2023 protein	Q149N8	2130	0	E3 ubiquitin-protein ligase SHPRH	SPAC144.05	144	5e-33	COG0553	pfam00176	SNF2_N	SNF2 family N-terminal domain. This domain is found in proteins involved in a variety of processes including transcription regulation (e.g., SNF2, STH1, brahma, MOT1), DNA repair (e.g., ERCC6, RAD16, RAD5), DNA recombination (e.g., RAD54), and chromatin unwinding (e.g., ISWI) as well as a variety of other proteins with little functional information (e.g., lodestar, ETL1).	GO:0006974|cellular response to DNA damage stimulus;GO:0006281|DNA repair;GO:0006334|nucleosome assembly;GO:0000209|protein polyubiquitination;GO:0016567|protein ubiquitination;	GO:0005654|nucleoplasm;GO:0000786|nucleosome;	GO:0005524|ATP binding;GO:0003677|DNA binding;GO:0004386|helicase activity;GO:0046872|metal ion binding;GO:0061630|ubiquitin protein ligase activity;GO:0031625|ubiquitin protein ligase binding;GO:0004842|ubiquitin-protein transferase activity;	K15710	SHPRH; E3 ubiquitin-protein ligase SHPRH [EC:3.6.4.- 2.3.2.27]
ENSG00000245275	42	49	44	21.538	0	4	1		22.765	4.50874	4.03e-09	2.34e-08	up	yes	SAP30L-AS1	antisense	chr5:154329437-154445850:-	gi|21749258|dbj|BAC03563.1|	196	3e-15	unnamed protein product [Homo sapiens]	gi|551857783|tpe|HG498638.1|	1039	0	TPA: Homo sapiens long non-coding RNA OTTHUMT00000374279.1 (CTB-157D17.1 gene), antisense	Q6UX73	71.2	3e-12	UPF0764 protein C16orf89	.	.	.	.	pfam13900	GVQW	Putative binding domain. This short domain is often found nested inside other longer domains. The function is not known, but the domain carries a highly conserved GVQW motif. The members are rich in proline and cysteine. This may be a binding domain.	.	GO:0005829|cytosol;GO:0070062|extracellular exosome;GO:0016020|membrane;	GO:0042803|protein homodimerization activity;	.	.
ENSG00000259863	34	31	39	16.4955	3	1	0		22.4148	4.48638	1.69e-07	8.23e-07	up	yes	SH3RF3-AS1	lincRNA	chr2:109127327-109128930:-	gi|426336765|ref|XP_004031630.1|	453	1e-48	PREDICTED: uncharacterized protein LOC101138538 [Gorilla gorilla gorilla]	gi|551846558|tpe|HG494455.1|	1604	0	TPA: Homo sapiens long non-coding RNA OTTHUMT00000331208.1 (AC133109.1 gene), lincRNA	.	.	.	.	.	.	.	.	pfam13900	GVQW	Putative binding domain. This short domain is often found nested inside other longer domains. The function is not known, but the domain carries a highly conserved GVQW motif. The members are rich in proline and cysteine. This may be a binding domain.	.	.	.	.	.
ENSG00000285976	7	9	12	4.42504	1	0	0	1	22.1464	4.469	0.00215398	0.00586108	up	yes	AL135905.2	protein_coding	chr6:63572012-63583587:+	gi|148682476|gb|EDL14423.1|	944	2e-114	protein tyrosine phosphatase 4a1, isoform CRA_b, partial [Mus musculus]	gi|520260147|ref|NM_003463.4|	5088	0	Homo sapiens protein tyrosine phosphatase type IVA, member 1 (PTP4A1), mRNA	Q78EG7	364	1e-114	Protein tyrosine phosphatase type IVA 1	DR2161	56.2	9e-08	COG2453	pfam00102	Y_phosphatase	Protein-tyrosine phosphatase.	GO:0007049|cell cycle;GO:0007275|multicellular organismal development;GO:0030335|positive regulation of cell migration;	GO:0005737|cytoplasm;GO:0005769|early endosome;GO:0005783|endoplasmic reticulum;GO:0005634|nucleus;GO:0005886|plasma membrane;GO:0005819|spindle;	GO:0004725|protein tyrosine phosphatase activity;GO:0008138|protein tyrosine/serine/threonine phosphatase activity;	K18041	PTP4A; protein tyrosine phosphatase type IVA [EC:3.1.3.48]
ENSG00000181819	10	6	12	4.44561	0	1	0		22.087	4.46512	0.00222983	0.00603999	up	yes	KCTD9P2	processed_pseudogene	chrX:105405647-105407039:+	gi|507642735|ref|XP_004630731.1|	1566	0	PREDICTED: BTB/POZ domain-containing protein KCTD9 isoform X2 [Octodon degus]	gi|755714292|ref|XM_006930632.2|	815	0	PREDICTED: Felis catus potassium channel tetramerization domain containing 9 (KCTD9), transcript variant X2, mRNA	Q80UN1	600	0	BTB/POZ domain-containing protein KCTD9	MA3328	76.3	6e-15	COG1357	pfam02214	BTB_2	BTB/POZ domain. In voltage-gated K+ channels this domain is responsible for subfamily-specific assembly of alpha-subunits into functional tetrameric channels. In KCTD1 this domain functions as a transcriptional repressor. It also mediates homomultimerization of KCTD1 and interaction of KCTD1 with the transcription factor AP-2-alpha.	GO:0035556|intracellular signal transduction;GO:0051260|protein homooligomerization;GO:0016567|protein ubiquitination;	GO:0005622|intracellular;	GO:0097602|cullin family protein binding;GO:0042802|identical protein binding;GO:0043621|protein self-association;	.	.
ENSG00000228008	2	9	3	2.14996	0	0	0		21.7083	4.44017	0.0131726	0.0300473	up	yes	AC105935.1	antisense	chr3:49903845-49916937:+	gi|635118841|ref|XP_007982464.1|	127	2e-06	PREDICTED: proline-rich protein 2-like [Chlorocebus sabaeus]	gi|685843828|tpe|LN607980.1|	600	0	TPA: Homo sapiens long non-coding RNA OTTHUMT00000345527.2 (CTD-2330K9.3 gene), antisense	.	.	.	.	.	.	.	.	pfam10063	DUF2301	Uncharacterized integral membrane protein (DUF2301). This domain, found in various hypothetical bacterial proteins, has no known function.	.	.	.	.	.
ENSG00000280269	4	8	2	2.14372	0	0	0		21.654	4.43656	0.0122764	0.0282152	up	yes	AP000577.1	TEC	chr11:74204869-74205746:+	.	.	.	.	gi|28189502|dbj|AP000577.5|	878	0	Homo sapiens genomic DNA, chromosome 11 clone:CMB9-51L7, complete sequence	.	.	.	.	.	.	.	.	pfam14897	EpsG	EpsG family. This family of proteins are related to the EpsG protein from B. subtilis. These proteins are likely glycosyl transferases belonging to the membrane protein GT-C clan.	.	.	.	.	.
ENSG00000223138	4	8	2	2.14372	0	0	0		21.654	4.43656	0.0122764	0.0282152	up	yes	RNA5SP450	rRNA_pseudogene	chr18:9923920-9924021:+	.	.	.	.	gi|523580085|ref|NG_033662.1|	102	4e-45	Homo sapiens RNA, 5S ribosomal pseudogene 450 (RNA5SP450) on chromosome 18	.	.	.	.	.	.	.	.	pfam06637	PV-1	PV-1 protein (PLVAP). This family consists of several PV-1 (PLVAP) proteins which seem to be specific to mammals. PV-1 is a novel protein component of the endothelial fenestral and stomatal diaphragms. The function of this family is unknown.	.	.	.	.	.
ENSG00000249655	2	6	6	2.14064	0	0	0		21.6275	4.43479	0.0116223	0.0268878	up	yes	AC008434.1	antisense	chr5:80630313-80631590:-	gi|119583869|gb|EAW63465.1|	127	2e-12	hCG1814631 [Homo sapiens]	gi|551856422|tpe|HG498127.1|	549	0	TPA: Homo sapiens long non-coding RNA OTTHUMT00000369465.1 (CTC-325J23.2 gene), antisense	Q8N7M2	53.9	2e-07	Zinc finger protein 283	.	.	.	.	pfam13900	GVQW	Putative binding domain. This short domain is often found nested inside other longer domains. The function is not known, but the domain carries a highly conserved GVQW motif. The members are rich in proline and cysteine. This may be a binding domain.	GO:0006355|regulation of transcription, DNA-templated;GO:0006351|transcription, DNA-templated;	GO:0005634|nucleus;	GO:0003677|DNA binding;GO:0003700|transcription factor activity, sequence-specific DNA binding;GO:0046872|metal ion binding;GO:0000981|RNA polymerase II transcription factor activity, sequence-specific DNA binding;	K09228	KRAB; KRAB domain-containing zinc finger protein
ENSG00000199719	2	6	6	2.14064	0	0	0		21.6275	4.43479	0.0116223	0.0268878	up	yes	RN7SKP74	misc_RNA	chr20:18295143-18295451:-	gi|432119850|gb|ELK38641.1|	188	3e-20	Nuclear prelamin A recognition factor [Myotis davidii]	gi|937500819|ref|NG_043092.1|	309	1e-159	Homo sapiens RNA, 7SK small nuclear pseudogene 74 (RN7SKP74) on chromosome 20	.	.	.	.	.	.	.	.	pfam06443	SEF14_adhesin	SEF14-like adhesin. Family of enterotoxigenic bacterial adhesins.	.	.	.	.	.
ENSG00000267857	5	7	2	2.13904	0	0	0		21.6139	4.43388	0.0118082	0.0272554	up	yes	AL133499.1	lincRNA	chr21:45100487-45101094:-	gi|7717443|emb|CAB90495.1|	176	8e-13	PRED58 [Homo sapiens]	gi|768022625|ref|XR_937795.1|	608	0	PREDICTED: Homo sapiens uncharacterized LOC105372835 (LOC105372835), ncRNA	.	.	.	.	.	.	.	.	pfam15449	Retinal	Retinal protein. This family of proteins is found in the photoreceptor cells of the retina. Mutations of the gene encoding this protein have been associated with retinal disorders such as retinitis pigmentosa and late-onset progressive retinal atrophy. The function of this family of proteins is unknown, but it is likely to be important in the development and function of the retina.	.	.	.	.	.
ENSG00000138449	40	46	42	20.464	0	2	3	5	21.6049	4.43328	6.99e-09	3.94e-08	up	yes	SLC40A1	protein_coding	chr2:189560579-189583758:-	gi|119631306|gb|EAX10901.1|	2767	0	solute carrier family 40 (iron-regulated transporter), member 1, isoform CRA_a [Homo sapiens]	gi|22902429|gb|BC037733.1|	3425	0	Homo sapiens solute carrier family 40 (iron-regulated transporter), member 1, mRNA (cDNA clone MGC:26152 IMAGE:4823308), complete cds	Q9NP59	1064	0	Solute carrier family 40 member 1	.	.	.	.	pfam06963	FPN1	Ferroportin1 (FPN1). This family represents a conserved region approximately 100 residues long within eukaryotic Ferroportin1 (FPN1), a protein that may play a role in iron export from the cell. This family may represent a number of transmembrane regions in Ferroportin1.	GO:0006879|cellular iron ion homeostasis;GO:0003158|endothelium development;GO:1903988|ferrous iron export;GO:0034755|iron ion transmembrane transport;GO:0002260|lymphocyte homeostasis;GO:0060586|multicellular organismal iron ion homeostasis;GO:0043066|negative regulation of apoptotic process;GO:0045944|positive regulation of transcription from RNA polymerase II promoter;GO:0034395|regulation of …	GO:0016323|basolateral plasma membrane;GO:0005737|cytoplasm;GO:0005829|cytosol;GO:0016021|integral component of membrane;GO:0005887|integral component of plasma membrane;GO:0005622|intracellular;GO:0005654|nucleoplasm;GO:0005886|plasma membrane;GO:0008021|synaptic vesicle;	GO:0015093|ferrous iron transmembrane transporter activity;GO:0042802|identical protein binding;GO:0097689|iron channel activity;GO:0005381|iron ion transmembrane transporter activity;GO:0017046|peptide hormone binding;	K14685	SLC40A1, FPN1; solute carrier family 40 (iron-regulated transporter), member 1
ENSG00000156486	2	5	7	2.13753	0	0	0	0	21.6012	4.43304	0.0118286	0.0272996	up	yes	KCNS2	protein_coding	chr8:98427022-98432848:+	gi|45383011|ref|NP_065748.1|	2547	0	potassium voltage-gated channel subfamily S member 2 [Homo sapiens]	gi|6329972|dbj|AB032970.1|	5013	0	Homo sapiens KIAA1144 mRNA for KIAA1144 protein	Q9ULS6	985	0	Potassium voltage-gated channel subfamily S member 2	MA2034	89.4	5e-18	COG1226	pfam02214	BTB_2	BTB/POZ domain. In voltage-gated K+ channels this domain is responsible for subfamily-specific assembly of alpha-subunits into functional tetrameric channels. In KCTD1 this domain functions as a transcriptional repressor. It also mediates homomultimerization of KCTD1 and interaction of KCTD1 with the transcription factor AP-2-alpha.	GO:0071805|potassium ion transmembrane transport;GO:0006813|potassium ion transport;GO:0051260|protein homooligomerization;GO:1902259|regulation of delayed rectifier potassium channel activity;	GO:0016021|integral component of membrane;GO:0048471|perinuclear region of cytoplasm;GO:0005886|plasma membrane;GO:0008076|voltage-gated potassium channel complex;	GO:0005249|voltage-gated potassium channel activity;	K04932	KCNS2; potassium voltage-gated channel delayed-rectifier subfamily S member 2
ENSG00000262227	6	6	2	2.13437	0	0	0		21.5741	4.43123	0.0117064	0.0270484	up	yes	AC004771.3	antisense	chr17:4987706-4988446:+	.	.	.	.	gi|767897706|ref|XR_253621.2|	551	0	PREDICTED: Homo sapiens uncharacterized LOC101927979 (LOC101927979), ncRNA	.	.	.	.	.	.	.	.	pfam15301	SLAIN	SLAIN motif-containing family. The SLAIN motif containing family is named after the presence of a SLAIN motif in SLAIN1. They are a family of microtubule plus-end tracking proteins.	.	.	.	.	.
ENSG00000242756	5	5	4	2.13283	0	0	0		21.5611	4.43036	0.010005	0.0234855	up	yes	RHOT1P3	processed_pseudogene	chr13:18837768-18838098:-	gi|667308487|ref|XP_008583738.1|	442	6e-54	PREDICTED: mitochondrial Rho GTPase 1-like, partial [Galeopterus variegatus]	gi|970414640|ref|NG_021958.2|	331	9e-172	Homo sapiens ras homolog family member T1 pseudogene 3 (RHOT1P3) on chromosome 13	Q8IXI2	178	4e-52	Mitochondrial Rho GTPase 1	.	.	.	.	pfam08477	Miro	Miro-like protein. Mitochondrial Rho proteins (Miro-1 and Miro-2), are atypical Rho GTPases. They have a unique domain organisation, with tandem GTP-binding domains and two EF hand domains (pfam00036), that may bind calcium. They are also larger than classical small GTPases. It has been proposed that they are involved in mitochondrial homeostasis and apoptosis.	GO:0019725|cellular homeostasis;GO:0034640|establishment of mitochondrion localization by microtubule attachment;GO:0097345|mitochondrial outer membrane permeabilization;GO:0047497|mitochondrion transport along microtubule;GO:0016579|protein deubiquitination;GO:0046928|regulation of neurotransmitter secretion;GO:1902513|regulation of organelle transport along microtubule;GO:0051056|regulation of …	GO:0005829|cytosol;GO:0031307|integral component of mitochondrial outer membrane;GO:0016020|membrane;GO:0005741|mitochondrial outer membrane;GO:0005739|mitochondrion;GO:0005886|plasma membrane;	GO:0005509|calcium ion binding;GO:0005525|GTP binding;GO:0003924|GTPase activity;	K07870	RHOT1, ARHT1; Ras homolog gene family, member T1
ENSG00000268366	5	4	5	2.12973	0	0	0		21.5351	4.42862	0.0100406	0.0235587	up	yes	AC010271.1	antisense	chr19:40443436-40444087:+	gi|768013163|ref|XP_011525892.1|	167	1e-11	PREDICTED: uncharacterized protein LOC105372489 [Homo sapiens]	gi|551889491|tpe|HG510803.1|	558	0	TPA: Homo sapiens long non-coding RNA OTTHUMT00000462576.1 (CTC-492K19.4 gene), antisense	.	.	.	.	.	.	.	.	pfam11235	Med25_SD1	Mediator complex subunit 25 synapsin 1. The overall function of the full-length Med25 is efficiently to coordinate the transcriptional activation of RAR/RXR (retinoic acid receptor/retinoic X receptor) in higher eukaryotic cells. Human Med25 consists of several domains with different binding properties, the N-terminal, VWA, domain, this SD1 - synapsin 1 - domain from residues 229-381, a PTOV(B) o…	.	.	.	.	.
ENSG00000256029	4	3	7	2.12819	0	0	0	0	21.5221	4.42775	0.0110126	0.025622	up	yes	SNHG28	protein_coding	chr1:159834474-159873053:-	gi|297663032|ref|XP_002809977.1|	1695	0	PREDICTED: V-set and immunoglobulin domain-containing protein 8 [Pongo abelii]	gi|16973078|emb|AL590560.9|	6367	0	Human DNA sequence from clone RP11-190A12 on chromosome 1, complete sequence	P0DPA2	656	0	V-set and immunoglobulin domain-containing protein 8	.	.	.	.	pfam07679	I-set	Immunoglobulin I-set domain.	.	GO:0016021|integral component of membrane;GO:0005622|intracellular;	GO:0003723|RNA binding;	.	.
ENSG00000239254	6	4	4	2.12816	0	0	0		21.5219	4.42774	0.0102828	0.0240734	up	yes	AC009220.2	processed_pseudogene	chr7:139172516-139174266:-	gi|507659650|ref|XP_004635094.1|	502	1e-83	PREDICTED: male-specific lethal 3 homolog isoform X2 [Octodon degus]	gi|532525017|ref|NG_023384.3|	1751	0	Homo sapiens male-specific lethal 3 homolog (Drosophila) pseudogene (LOC100499191) on chromosome 7	Q8N5Y2	193	9e-84	Male-specific lethal 3 homolog	.	.	.	.	pfam05712	MRG	MRG. This family consists of three different eukaryotic proteins (mortality factor 4 (MORF4/MRG15), male-specific lethal 3(MSL-3) and ESA1-associated factor 3(EAF3)). It is thought that the MRG family is involved in transcriptional regulation via histone acetylation. It contains 2 chromo domains and a leucine zipper motif.	GO:0006338|chromatin remodeling;GO:0006342|chromatin silencing;GO:0016575|histone deacetylation;GO:0043968|histone H2A acetylation;GO:0043984|histone H4-K16 acetylation;GO:0006351|transcription, DNA-templated;	GO:0072487|MSL complex;GO:0035267|NuA4 histone acetyltransferase complex;GO:0005654|nucleoplasm;	GO:0003677|DNA binding;GO:0035064|methylated histone binding;	K18403	MSL3; male-specific lethal 3
ENSG00000253641	5	3	6	2.12662	0	0	0		21.509	4.42687	0.0106424	0.0248443	up	yes	LINCR-0001	lincRNA	chr8:10474565-10481974:+	.	.	.	.	gi|551863452|tpe|HG500880.1|	562	0	TPA: Homo sapiens long non-coding RNA OTTHUMT00000375446.1 (RP11-981G7.2 gene), lincRNA	.	.	.	.	.	.	.	.	pfam13044	DUF3904	Protein of unknown function (DUF3904). This family of proteins is functionally uncharacterized. This family of proteins is found in viruses. Proteins in this family are typically between 437 and 448 amino acids in length.	.	.	.	.	.
ENSG00000106006	6	3	5	2.12505	0	0	0	0	21.4958	4.42598	0.0106616	0.0248839	up	yes	HOXA6	protein_coding	chr7:27145396-27150603:-	gi|13489077|ref|NP_076919.1|	1170	6e-159	homeobox protein Hox-A6 [Homo sapiens]	gi|426355741|ref|XM_004045219.1|	888	0	PREDICTED: Gorilla gorilla gorilla homeobox A6 (HOXA6), mRNA	P31267	455	2e-160	Homeobox protein Hox-A6	.	.	.	.	pfam00046	Homeobox	Homeobox domain.	GO:0009952|anterior/posterior pattern specification;GO:0048704|embryonic skeletal system morphogenesis;GO:0006351|transcription, DNA-templated;	GO:0005634|nucleus;	GO:0000981|RNA polymerase II transcription factor activity, sequence-specific DNA binding;GO:0043565|sequence-specific DNA binding;	K09306	HOX_6; homeobox protein HoxA/B/C6
ENSG00000256894	58	62	55	27.8982	3	0	4		21.3878	4.41872	1.57e-11	1.18e-10	up	yes	AC022509.3	antisense	chr12:26125155-26126617:-	gi|441670554|ref|XP_003265480.2|	826	2e-108	PREDICTED: uncharacterized protein LOC100586049 [Nomascus leucogenys]	gi|551873611|tpe|HG504614.1|	566	0	TPA: Homo sapiens long non-coding RNA OTTHUMT00000402724.1 (RP11-283G6.3 gene), antisense	.	.	.	.	.	.	.	.	pfam02510	SPAN	Surface presentation of antigens protein. Surface presentation of antigens protein (SPAN), also know as invasion protein invJ, is a Salmonella secretory pathway protein involved in presentation of determinants required for mammalian host cell invasion.	.	.	.	.	.
ENSG00000246477	11	12	4	4.30825	0	0	1		21.3713	4.41761	0.00304543	0.00802338	up	yes	AF131216.1	antisense	chr8:11315859-11325429:-	gi|332266477|ref|XP_003282233.1|	404	4e-40	PREDICTED: myotubularin-related protein 9-like [Nomascus leucogenys]	gi|666670001|tpe|HG500896.2|	5856	0	TPA: Homo sapiens long non-coding RNA OTTHUMT00000383895.2 (AF131216.6 gene), antisense	Q96QG7	160	2e-39	Myotubularin-related protein 9	.	.	.	.	pfam06602	Myotub-related	Myotubularin-like phosphatase domain. This family represents the phosphatase domain within eukaryotic myotubularin-related proteins. Myotubularin is a dual-specific lipid phosphatase that dephosphorylates phosphatidylinositol 3-phosphate and phosphatidylinositol (3,5)-bi-phosphate. Mutations in gene encoding myotubularin-related proteins have been associated with disease.	GO:0010507|negative regulation of autophagy;GO:0006661|phosphatidylinositol biosynthetic process;GO:0010922|positive regulation of phosphatase activity;GO:0050821|protein stabilization;GO:0060304|regulation of phosphatidylinositol dephosphorylation;	GO:0005737|cytoplasm;GO:0005829|cytosol;GO:0032991|macromolecular complex;	GO:0030234|enzyme regulator activity;GO:0052629|phosphatidylinositol-3,5-bisphosphate 3-phosphatase activity;GO:0004438|phosphatidylinositol-3-phosphatase activity;GO:0019903|protein phosphatase binding;	K18084	MTMR9; myotubularin-related protein 9
ENSG00000206712	10	0	4	2.10947	0	0	0		21.3509	4.41622	0.0276653	0.0579405	up	no	RNU6-26P	snRNA	chr3:98804978-98805084:-	gi|965792038|ref|XP_014963564.1|	164	3e-12	PREDICTED: LOW QUALITY PROTEIN: uncharacterized protein LOC106992171 [Ovis aries musimon]	gi|937346771|ref|NG_043005.1|	107	7e-48	Homo sapiens RNA, U6 small nuclear 26, pseudogene (RNU6-26P) on chromosome 3	.	.	.	.	.	.	.	.	pfam04408	HA2	Helicase associated domain (HA2). This presumed domain is about 90 amino acid residues in length. It is found is a diverse set of RNA helicases. Its function is unknown, however it seems likely to be involved in nucleic acid binding.	.	.	.	.	.
ENSG00000251603	26	25	24	11.9588	1	0	2		21.3148	4.41379	7.12e-06	2.84e-05	up	yes	AC092611.2	antisense	chr4:151667224-151670502:+	.	.	.	.	gi|551854314|tpe|HG497385.1|	304	8e-157	TPA: Homo sapiens long non-coding RNA OTTHUMT00000365688.1 (RP11-164P12.4 gene), antisense	.	.	.	.	.	.	.	.	pfam00388	PI-PLC-X	Phosphatidylinositol-specific phospholipase C, X domain. This associates with pfam00387 to form a single structural unit.	.	.	.	.	.
ENSG00000209042	9	5	13	4.28964	0	0	1		21.2917	4.41222	0.00286977	0.00760041	up	yes	SNORD12C	snoRNA	chr20:49278940-49279028:+	.	.	.	.	gi|820688008|tpe|LN847982.1|	89	6e-38	TPA: Homo sapiens SNORD12C gene for small nucleolar RNA SNORD12C	.	.	.	.	.	.	.	.	pfam06472	ABC_membrane_2	ABC transporter transmembrane region 2. This domain covers the transmembrane of a small family of ABC transporters and shares sequence similarity with pfam00664. Mutations in this domain in human ABCD3 (PMP70) are believed responsible for Zellweger Syndrome-2; mutations in human ABCD1 (ALD) are responsible for recessive X-linked adrenoleukodystrophy. A Saccharomyces cerevisiae homolog is involved…	.	.	.	.	.
ENSG00000001630	149	169	175	78.6318	15	0	6	21	21.1421	4.40205	4.25e-06	1.75e-05	up	yes	CYP51A1	protein_coding	chr7:92112151-92134803:-	gi|21619563|gb|AAH32322.1|	2459	0	Cytochrome P450, family 51, subfamily A, polypeptide 1 [Homo sapiens]	gi|168693652|ref|NM_000786.3|	3206	0	Homo sapiens cytochrome P450 family 51 subfamily A member 1 (CYP51A1), transcript variant 1, mRNA	Q16850	950	0	Lanosterol 14-alpha demethylase	SPAC13A11.02c	310	4e-93	COG2124	pfam00067	p450	Cytochrome P450. Cytochrome P450s are haem-thiolate proteins involved in the oxidative degradation of various compounds. They are particularly well known for their role in the degradation of environmental toxins and mutagens. They can be divided into 4 classes, according to the method by which electrons from NAD(P)H are delivered to the catalytic site. Sequence conservation is relatively low with…	GO:0006695|cholesterol biosynthetic process;GO:0033488|cholesterol biosynthetic process via 24,25-dihydrolanosterol;GO:0045540|regulation of cholesterol biosynthetic process;GO:0006694|steroid biosynthetic process;GO:0016125|sterol metabolic process;	GO:0005783|endoplasmic reticulum;GO:0005789|endoplasmic reticulum membrane;GO:0016021|integral component of membrane;GO:0016020|membrane;GO:0031090|organelle membrane;GO:0005886|plasma membrane;	GO:0020037|heme binding;GO:0005506|iron ion binding;GO:0008398|sterol 14-demethylase activity;	K05917	CYP51; sterol 14-demethylase [EC:1.14.13.70]
ENSG00000177873	98	92	100	46.2752	5	2	5	12	20.6462	4.3678	3.62e-18	5.12e-17	up	yes	ZNF619	protein_coding	chr3:40477113-40490236:+	gi|223029512|ref|NP_001138554.1|	2979	0	zinc finger protein 619 isoform 1 [Homo sapiens]	gi|290543308|ref|NM_001145082.2|	4150	0	Homo sapiens zinc finger protein 619 (ZNF619), transcript variant 1, mRNA	Q8N2I2	917	0	Zinc finger protein 619	.	.	.	.	pfam13900	GVQW	Putative binding domain. This short domain is often found nested inside other longer domains. The function is not known, but the domain carries a highly conserved GVQW motif. The members are rich in proline and cysteine. This may be a binding domain.	GO:0006351|transcription, DNA-templated;	GO:0005634|nucleus;	GO:0003677|DNA binding;GO:0046872|metal ion binding;GO:0000981|RNA polymerase II transcription factor activity, sequence-specific DNA binding;	K09228	KRAB; KRAB domain-containing zinc finger protein
ENSG00000260528	6	17	24	7.49336	2	0	0		20.6042	4.36487	0.000694201	0.00206961	up	yes	FAM157C	lincRNA	chr16:90102271-90178344:+	gi|355779528|gb|EHH64004.1|	352	1e-35	hypothetical protein EGM_17106, partial [Macaca fascicularis]	gi|685844470|tpe|LN608622.1|	2184	0	TPA: Homo sapiens long non-coding RNA OTTHUMT00000420872.1 (RP11-356C4.4 gene), lincRNA	.	.	.	.	.	.	.	.	pfam13900	GVQW	Putative binding domain. This short domain is often found nested inside other longer domains. The function is not known, but the domain carries a highly conserved GVQW motif. The members are rich in proline and cysteine. This may be a binding domain.	.	.	.	.	.
ENSG00000278561	9	5	12	4.14048	0	1	0		20.5035	4.3578	0.00333367	0.00872153	up	yes	PTPN20CP	unprocessed_pseudogene	chr10:48064308-48119455:-	gi|694988322|ref|XP_009438605.1|	1020	7e-135	PREDICTED: tyrosine-protein phosphatase non-receptor type 20 isoform X4 [Pan troglodytes]	gi|931615207|ref|XM_003809044.3|	698	0	PREDICTED: Pan paniscus protein tyrosine phosphatase, non-receptor type 20 (PTPN20), transcript variant X1, mRNA	Q4JDL3	395	1e-134	Tyrosine-protein phosphatase non-receptor type 20	SPAC26F1.10c	61.2	1e-09	COG5599	pfam00102	Y_phosphatase	Protein-tyrosine phosphatase.	GO:0071345|cellular response to cytokine stimulus;	GO:0005737|cytoplasm;GO:0005874|microtubule;GO:0005815|microtubule organizing center;GO:0005654|nucleoplasm;	GO:0004725|protein tyrosine phosphatase activity;	K18039	PTPN20; tyrosine-protein phosphatase non-receptor type 20 [EC:3.1.3.48]
ENSG00000102908	1901	2117	2072	973.64	133	56	73	262	20.1792	4.3348	2.57e-104	1.14e-100	up	yes	NFAT5	protein_coding	chr16:69565094-69704666:+	gi|5729945|ref|NP_006590.1|	6295	0	nuclear factor of activated T-cells 5 isoform c [Homo sapiens]	gi|15186847|gb|AF346509.1|	14088	0	Homo sapiens nuclear factor of activated T-cells (NFAT5) mRNA, complete cds	O94916	2429	0	Nuclear factor of activated T-cells 5	.	.	.	.	pfam00554	RHD	Rel homology domain (RHD). Proteins containing the Rel homology domain (RHD) are eukaryotic transcription factors. The RHD is composed of two structural domains. This is the N-terminal domain that is similar to that found in P53. The C-terminal domain has an immunoglobulin-like fold (See pfam01833) that binds to DNA.	GO:0001816|cytokine production;GO:0007588|excretion;GO:0045944|positive regulation of transcription from RNA polymerase II promoter;GO:0070884|regulation of calcineurin-NFAT signaling cascade;GO:0007165|signal transduction;GO:0006366|transcription from RNA polymerase II promoter;	GO:0005829|cytosol;GO:0005654|nucleoplasm;GO:0005634|nucleus;	GO:0003700|transcription factor activity, sequence-specific DNA binding;GO:0000978|RNA polymerase II core promoter proximal region sequence-specific DNA binding;GO:0000981|RNA polymerase II transcription factor activity, sequence-specific DNA binding;GO:0001077|transcriptional activator activity, RNA polymerase II core promoter proximal region sequence-specific binding;	K17335	NFAT5; nuclear factor of activated T-cells 5
ENSG00000252652	2	7	4	1.99195	0	0	0		20.1184	4.33045	0.0158745	0.0354255	up	yes	RF00019	misc_RNA	chr11:43331261-43331356:+	.	.	.	.	gi|345090994|ref|NG_029841.1|	96	8e-42	Homo sapiens apoptosis inhibitor 5 (API5), RefSeqGene on chromosome 11	.	.	.	.	.	.	.	.	pfam03665	UPF0172	Uncharacterized protein family (UPF0172). In Chlamydomonas reinhardtii the protein TLA1 (truncated light-harvesting chlorophyll antenna size) apparently regulates genes that define the chlorophyll-a antenna size in the photosynthetic apparatus. This family was formerly known as UPF0172.	.	.	.	.	.
ENSG00000255154	3	6	4	1.98728	0	0	0	0	20.0781	4.32755	0.0143347	0.0324109	up	yes	HTD2	protein_coding	chr3:58306262-58318574:+	gi|281312149|sp|P86397.1|HTD2_HUMAN	886	3e-114	RecName: Full=Hydroxyacyl-thioester dehydratase type 2, mitochondrial; Short=HsHTD2; AltName: Full=3-hydroxyacyl-[acyl-carrier-protein] dehydratase; Flags: Precursor	gi|388240819|ref|NR_049756.1|	1500	0	Homo sapiens ribonuclease P/MRP 14kDa subunit (RPP14), transcript variant 4, non-coding RNA	P86397	345	8e-116	Hydroxyacyl-thioester dehydratase type 2, mitochondrial	CC0704	113	1e-28	COG2030	pfam01575	MaoC_dehydratas	MaoC like domain. The maoC gene is part of a operon with maoA which is involved in the synthesis of monoamine oxidase. The MaoC protein is found to share similarity with a wide variety of enzymes; estradiol 17 beta-dehydrogenase 4, peroxisomal hydratase-dehydrogenase-epimerase, fatty acid synthase beta subunit. Several bacterial proteins that are composed solely of this domain have (R)-specific e…	GO:0006631|fatty acid metabolic process;GO:0046949|fatty-acyl-CoA biosynthetic process;	GO:0005759|mitochondrial matrix;GO:0005739|mitochondrion;GO:0005730|nucleolus;	GO:0018812|3-hydroxyacyl-CoA dehydratase activity;	.	.
ENSG00000254907	4	6	3	1.98571	0	0	0		20.0649	4.3266	0.0143619	0.0324625	up	yes	AC087276.2	antisense	chr11:43328748-43359296:-	gi|119588503|gb|EAW68097.1|	742	1e-96	hCG2045254 [Homo sapiens]	gi|551870653|tpe|HG503717.1|	787	0	TPA: Homo sapiens long non-coding RNA OTTHUMT00000389559.1 (RP11-484D2.2 gene), antisense	O35841	104	4e-24	Apoptosis inhibitor 5	.	.	.	.	pfam13900	GVQW	Putative binding domain. This short domain is often found nested inside other longer domains. The function is not known, but the domain carries a highly conserved GVQW motif. The members are rich in proline and cysteine. This may be a binding domain.	GO:0006915|apoptotic process;GO:0043066|negative regulation of apoptotic process;GO:2000270|negative regulation of fibroblast apoptotic process;	GO:0005737|cytoplasm;GO:0016607|nuclear speck;GO:0005634|nucleus;GO:0005681|spliceosomal complex;	GO:0017134|fibroblast growth factor binding;	.	.
ENSG00000234558	3	5	5	1.98417	0	0	0		20.0519	4.32567	0.0141097	0.0319609	up	yes	API5P1	processed_pseudogene	chrX:116106921-116108430:-	gi|831211611|ref|XP_012658474.1|	1650	0	PREDICTED: apoptosis inhibitor 5 isoform X2 [Otolemur garnettii]	gi|219362532|ref|NG_009200.1|	1510	0	Homo sapiens apoptosis inhibitor 5 pseudogene 1 (API5P1) on chromosome X	Q5R644	636	0	Apoptosis inhibitor 5	.	.	.	.	pfam05918	API5	Apoptosis inhibitory protein 5 (API5). This family consists of apoptosis inhibitory protein 5 (API5) sequences from several organisms. Apoptosis or programmed cell death is a physiological form of cell death that occurs in embryonic development and organ formation. It is characterized by biochemical and morphological changes such as DNA fragmentation and cell volume shrinkage. API5 is an anti apo…	GO:0006915|apoptotic process;GO:0043066|negative regulation of apoptotic process;	GO:0005737|cytoplasm;GO:0005634|nucleus;	GO:0017134|fibroblast growth factor binding;	.	.
ENSG00000272563	2	4	7	1.98263	0	0	0		20.0394	4.32477	0.0160545	0.0357947	up	yes	AC016745.2	lincRNA	chr2:113432600-113436042:+	gi|21104464|dbj|BAB93502.1|	273	2e-24	OK/SW-CL.41 [Homo sapiens]	gi|551846681|tpe|HG494515.1|	3443	0	TPA: Homo sapiens long non-coding RNA OTTHUMT00000472113.1 (RP11-480C16.1 gene), lincRNA	.	.	.	.	.	.	.	.	pfam13900	GVQW	Putative binding domain. This short domain is often found nested inside other longer domains. The function is not known, but the domain carries a highly conserved GVQW motif. The members are rich in proline and cysteine. This may be a binding domain.	.	.	.	.	.
ENSG00000231845	5	5	3	1.98104	0	0	0		20.0256	4.32377	0.0141634	0.0320712	up	yes	HMGB3P14	processed_pseudogene	chr3:134170487-134171085:+	gi|635054203|ref|XP_007961289.1|	336	2e-53	PREDICTED: high mobility group protein B3 [Chlorocebus sabaeus]	gi|669174657|ref|NG_032246.2|	599	0	Homo sapiens high mobility group box 3 pseudogene 14 (HMGB3P14) on chromosome 3	O15347	124	4e-49	High mobility group protein B3	YBR089c-a	52.8	1e-08	COG5648	pfam09011	HMG_box_2	HMG-box domain. This short 71 residue domain is an HMG-box domain. HMG-box domains mediate re-modelling of chromatin-structure. Mammalian HMG-box proteins are of two types: those that are non-sequence-specific DNA-binding proteins with two HMG-box domains and a long highly acidic C-tail; and a diverse group of sequence-specific transcription factor-proteins with either a single HMG-box or up to s…	GO:0032392|DNA geometric change;GO:0006310|DNA recombination;GO:0045087|innate immune response;GO:0007275|multicellular organismal development;GO:0006355|regulation of transcription, DNA-templated;GO:0006351|transcription, DNA-templated;	GO:0005694|chromosome;GO:0005737|cytoplasm;GO:0005634|nucleus;	GO:0008301|DNA binding, bending;GO:0003690|double-stranded DNA binding;GO:0000400|four-way junction DNA binding;GO:0003723|RNA binding;	K11296	HMGB3; high mobility group protein B3
ENSG00000162068	5	5	3	1.98104	0	0	0	0	20.0256	4.32377	0.0141634	0.0320712	up	yes	NTN3	protein_coding	chr16:2471499-2474145:+	gi|5453810|ref|NP_006172.1|	2270	0	netrin-3 precursor [Homo sapiens]	gi|324711019|ref|NM_006181.2|	1986	0	Homo sapiens netrin 3 (NTN3), mRNA	O00634	879	0	Netrin-3	.	.	.	.	pfam00055	Laminin_N	Laminin N-terminal (Domain VI).	GO:0007411|axon guidance;	GO:0005576|extracellular region;GO:0005794|Golgi apparatus;	GO:0005102|receptor binding;	K06844	NTN3; netrin 3
ENSG00000279569	4	3	6	1.97639	0	0	0		19.9867	4.32097	0.0145249	0.032764	up	yes	AC020763.4	TEC	chr16:70661667-70665836:+	gi|931598177|ref|XP_014197319.1|	938	6e-109	PREDICTED: MTSS1-like protein isoform X2 [Pan paniscus]	gi|28951168|gb|AC020763.6|	4170	0	Homo sapiens chromosome 16 clone RP11-394B2, complete sequence	Q765P7	368	5e-109	MTSS1-like protein	.	.	.	.	pfam03154	Atrophin-1	Atrophin-1 family. Atrophin-1 is the protein product of the dentatorubral-pallidoluysian atrophy (DRPLA) gene. DRPLA OMIM:125370 is a progressive neurodegenerative disorder. It is caused by the expansion of a CAG repeat in the DRPLA gene on chromosome 12p. This results in an extended polyglutamine region in atrophin-1, that is thought to confer toxicity to the protein, possibly through altering i…	GO:0090630|activation of GTPase activity;GO:0036120|cellular response to platelet-derived growth factor stimulus;GO:0097581|lamellipodium organization;GO:0007009|plasma membrane organization;GO:0097178|ruffle assembly;	GO:0030864|cortical actin cytoskeleton;GO:0030027|lamellipodium;GO:0032587|ruffle membrane;	GO:0003785|actin monomer binding;GO:0005096|GTPase activator activity;GO:0005546|phosphatidylinositol-4,5-bisphosphate binding;GO:0048365|Rac GTPase binding;	.	.
ENSG00000170790	5	3	5	1.97482	0	0	0	0	19.9736	4.32002	0.0142706	0.0322791	up	yes	OR10A2	protein_coding	chr11:6863057-6874717:+	gi|12007437|gb|AAG45207.1|AF321237_4	1651	0	hP4 olfactory receptor [Homo sapiens]	gi|17223193|gb|AC087280.11|	5099	0	Homo sapiens chromosome 11, clone RP11-560B16, complete sequence	Q9H208	613	0	Olfactory receptor 10A2	.	.	.	.	pfam13853	7tm_4	Olfactory receptor. The members of this family are transmembrane olfactory receptors.	GO:0007186|G-protein coupled receptor signaling pathway;GO:0007608|sensory perception of smell;	GO:0016021|integral component of membrane;GO:0005886|plasma membrane;	GO:0004930|G-protein coupled receptor activity;GO:0004984|olfactory receptor activity;	K04257	OLFR; olfactory receptor
ENSG00000242999	7	4	2	1.9748	0	0	0		19.9727	4.31996	0.0162081	0.0361008	up	yes	RN7SL239P	misc_RNA	chr11:74845910-74846209:+	gi|594691438|ref|XP_007193055.1|	288	4e-29	PREDICTED: uncharacterized protein LOC103017900 [Balaenoptera acutorostrata scammoni]	gi|937347024|ref|NG_044526.1|	300	1e-154	Homo sapiens RNA, 7SL, cytoplasmic 239, pseudogene (RN7SL239P) on chromosome 11	.	.	.	.	.	.	.	.	pfam13900	GVQW	Putative binding domain. This short domain is often found nested inside other longer domains. The function is not known, but the domain carries a highly conserved GVQW motif. The members are rich in proline and cysteine. This may be a binding domain.	.	.	.	.	.
ENSG00000187952	6	3	4	1.97326	0	0	0		19.9603	4.31906	0.0145804	0.032869	up	yes	HS6ST1P1	processed_pseudogene	chr1:21428303-21429536:+	gi|119615763|gb|EAW95357.1|	1892	0	heparan sulfate 6-O-sulfotransferase 1, isoform CRA_a [Homo sapiens]	gi|169646275|ref|NG_005670.3|	1234	0	Homo sapiens heparan sulfate 6-O-sulfotransferase 1 pseudogene 1 (HS6ST1P1) on chromosome 1	O60243	729	0	Heparan-sulfate 6-O-sulfotransferase 1	.	.	.	.	pfam03567	Sulfotransfer_2	Sulfotransferase family. This family includes a variety of sulfotransferase enzymes. Chondroitin 6-sulfotransferase catalyses the transfer of sulfate to position 6 of the N-acetylgalactosamine residue of chondroitin. This family also includes Heparan sulfate 2-O-sulfotransferase (HS2ST) and Heparan sulfate 6-sulfotransferase (HS6ST). Heparan sulfate (HS) is a co-receptor for a number of growth fa…	GO:0001525|angiogenesis;GO:0006024|glycosaminoglycan biosynthetic process;GO:0015015|heparan sulfate proteoglycan biosynthetic process, enzymatic modification;GO:0060716|labyrinthine layer blood vessel development;GO:0048286|lung alveolus development;GO:0048666|neuron development;	GO:0000139|Golgi membrane;GO:0005887|integral component of plasma membrane;	GO:0017095|heparan sulfate 6-O-sulfotransferase activity;GO:0008146|sulfotransferase activity;	K02514	HS6ST1; heparan sulfate 6-O-sulfotransferase HS6ST1 [EC:2.8.2.-]
ENSG00000224677	4	2	7	1.97328	0	0	0		19.9601	4.31905	0.0162378	0.0361633	up	yes	PDIA3P2	unprocessed_pseudogene	chr15:43649123-43649280:+	gi|1208427|dbj|BAA11928.1|	172	3e-13	ER-60 protease [Homo sapiens]	gi|953266756|ref|NG_045314.1|	158	5e-76	Homo sapiens protein disulfide isomerase family A member 3 pseudogene 2 (PDIA3P2) on chromosome 15	Q5RDG4	69.7	3e-14	Protein disulfide-isomerase A3	.	.	.	.	pfam14724	mit_SMPDase	Mitochondrial-associated sphingomyelin phosphodiesterase. The GO annotation for this family indicates that it is a single-pass membrane protein, and it appears to be found in mitochondrial membranes. Sphingolipids play important roles in regulating cellular responses, and although mitochondria contain sphingolipids, direct regulation of their levels in mitochondria or mitochondria-associated memb…	GO:0045454|cell redox homeostasis;	GO:0005783|endoplasmic reticulum;GO:0005788|endoplasmic reticulum lumen;GO:0042470|melanosome;	GO:0003756|protein disulfide isomerase activity;	K08056	PDIA3, GRP58; protein disulfide isomerase family A, member 3 [EC:5.3.4.1]
ENSG00000267274	8	2	3	1.96702	0	0	0		19.9061	4.31514	0.0174807	0.0386469	up	yes	AC008770.3	sense_overlapping	chr19:11939959-11953381:+	gi|918612647|ref|XP_013374281.1|	100	8e-06	PREDICTED: vomeronasal type-2 receptor 116-like [Chinchilla lanigera]	gi|551888384|tpe|HG510357.1|	468	0	TPA: Homo sapiens long non-coding RNA OTTHUMT00000460446.1 (CTD-2006C1.12 gene), sense_overlapping	.	.	.	.	.	.	.	.	pfam13900	GVQW	Putative binding domain. This short domain is often found nested inside other longer domains. The function is not known, but the domain carries a highly conserved GVQW motif. The members are rich in proline and cysteine. This may be a binding domain.	.	.	.	.	.
ENSG00000230069	8	1	4	1.96391	0	0	0		19.8781	4.31311	0.0200732	0.0437154	up	yes	LRRC37A15P	processed_pseudogene	chr4:102727274-102730721:-	gi|767994682|ref|XP_011523075.1|	788	3e-152	PREDICTED: leucine-rich repeat-containing protein 37A3 isoform X6 [Homo sapiens]	gi|953266655|ref|NG_045650.1|	1138	0	Homo sapiens leucine-rich repeat containing 37 member A15, pseudogene (LRRC37A15P) on chromosome 4	A6NMS7	313	5e-154	Leucine-rich repeat-containing protein 37A	.	.	.	.	pfam14914	LRRC37AB_C	LRRC37A/B like protein 1 C-terminal domain. This family represents the C-terminal domain of the putative Leucine Rich Repeat Containing protein 37A or protein 37B (LRRC37A/B) found in eukaryotes. The Leucine Rich Repeats (LRR) lies in the central region. The gene that encodes this protein is found in the chromosomal position 17q11.2, and its microdeletion results in the disease, neurofibromatosis…	.	GO:0016021|integral component of membrane;	.	.	.
ENSG00000138336	13	18	16	7.55467	0	2	0	2	19.8116	4.30828	0.000406319	0.00126077	up	yes	TET1	protein_coding	chr10:68560656-68694482:+	gi|119574684|gb|EAW54299.1|	10260	0	CXXC finger 6, partial [Homo sapiens]	gi|156139121|ref|NM_030625.2|	9288	0	Homo sapiens tet methylcytosine dioxygenase 1 (TET1), mRNA	Q8NFU7	3921	0	Methylcytosine dioxygenase TET1	.	.	.	.	pfam12851	Tet_JBP	Oxygenase domain of the 2OGFeDO superfamily. A double-stranded beta helix (DSBH) fold domain of the 2-oxoglutarate (2OG)-Fe(II)-dependent dioxygenase (2OGFeDO) superfamily found in various eukaryotes, bacteria and bacteriophages. Members of this family catalyze nucleic acid modifications, such as thymidine hydroxylation during base J synthesis in kinetoplastids, and the conversion of 5 methyl-cyt…	GO:0006325|chromatin organization;GO:0080111|DNA demethylation;GO:0001826|inner cell mass cell differentiation;GO:0090310|negative regulation of methylation-dependent chromatin silencing;GO:0008284|positive regulation of cell proliferation;GO:0031062|positive regulation of histone methylation;GO:0045944|positive regulation of transcription from RNA polymerase II promoter;GO:0006493|protein O-link…	GO:0005634|nucleus;	GO:0003677|DNA binding;GO:0005506|iron ion binding;GO:0070579|methylcytosine dioxygenase activity;GO:0000981|RNA polymerase II transcription factor activity, sequence-specific DNA binding;GO:0008270|zinc ion binding;	K13097	TET1; methylcytosine dioxygenase [EC:1.14.11.-]
ENSG00000229598	7	10	8	3.97276	1	0	0		19.7942	4.30701	0.00358088	0.00931323	up	yes	PRDX3P1	processed_pseudogene	chr22:38722743-38723505:-	gi|441599889|ref|XP_004087576.1|	602	1e-106	PREDICTED: thioredoxin-dependent peroxide reductase, mitochondrial isoform X3 [Nomascus leucogenys]	gi|695271704|ref|NG_027433.2|	763	0	Homo sapiens peroxiredoxin 3 pseudogene 1 (PRDX3P1) on chromosome 22	Q5REY3	233	5e-107	Thioredoxin-dependent peroxide reductase, mitochondrial	SPCC576.03c	107	1e-45	COG0450	pfam00578	AhpC-TSA	AhpC/TSA family. This family contains proteins related to alkyl hydroperoxide reductase (AhpC) and thiol specific antioxidant (TSA).	GO:0045454|cell redox homeostasis;GO:0034614|cellular response to reactive oxygen species;GO:0042744|hydrogen peroxide catabolic process;GO:0001893|maternal placenta development;GO:0007005|mitochondrion organization;GO:0030099|myeloid cell differentiation;GO:0033673|negative regulation of kinase activity;GO:0018171|peptidyl-cysteine oxidation;GO:0008284|positive regulation of cell proliferation;G…	GO:0005769|early endosome;GO:0008385|IkappaB kinase complex;GO:0005739|mitochondrion;GO:0043209|myelin sheath;	GO:0043027|cysteine-type endopeptidase inhibitor activity involved in apoptotic process;GO:0042802|identical protein binding;GO:0008022|protein C-terminus binding;GO:0019901|protein kinase binding;GO:0008379|thioredoxin peroxidase activity;	.	.
ENSG00000129048	7	10	8	4.00471	0	0	1	1	19.7942	4.307	0.00354262	0.00922782	up	yes	ACKR4	protein_coding	chr3:132597237-132618967:+	gi|7706769|ref|NP_057641.1|	1718	0	atypical chemokine receptor 4 [Homo sapiens]	gi|519666767|ref|NM_016557.3|	1914	0	Homo sapiens atypical chemokine receptor 4 (ACKR4), transcript variant 2, mRNA	Q9NPB9	666	0	Atypical chemokine receptor 4	.	.	.	.	pfam00001	7tm_1	7 transmembrane receptor (rhodopsin family). This family contains, amongst other G-protein-coupled receptors (GCPRs), members of the opsin family, which have been considered to be typical members of the rhodopsin superfamily. They share several motifs, mainly the seven transmembrane helices, GCPRs of the rhodopsin superfamily. All opsins bind a chromophore, such as 11-cis-retinal. The function of…	GO:0006935|chemotaxis;GO:0007186|G-protein coupled receptor signaling pathway;GO:0006955|immune response;	GO:0005769|early endosome;GO:0005887|integral component of plasma membrane;GO:0005886|plasma membrane;GO:0055037|recycling endosome;	GO:0019956|chemokine binding;GO:0004950|chemokine receptor activity;GO:0005044|scavenger receptor activity;	K04186	CCRL1, CCR11; C-C chemokine receptor-like 1
ENSG00000241634	52	48	56	24.9853	3	2	2		19.0384	4.25084	9.22e-11	6.38e-10	up	yes	AC069499.1	processed_pseudogene	chr3:108543367-108543875:-	gi|641699010|ref|XP_008137992.1|	166	7e-24	PREDICTED: 60S ribosomal protein L13 isoform X2 [Eptesicus fuscus]	gi|224493840|ref|NG_010428.1|	509	0	Homo sapiens ribosomal protein L13 pseudogene 8 (RPL13P8) on chromosome 3	Q9Z313	84	1e-18	60S ribosomal protein L13	.	.	.	.	pfam01294	Ribosomal_L13e	Ribosomal protein L13e.	GO:0006412|translation;	GO:0005840|ribosome;	GO:0003735|structural constituent of ribosome;	K02873	RP-L13e, RPL13; large subunit ribosomal protein L13e
ENSG00000227006	7	12	5	3.86177	0	1	0		19.0327	4.25041	0.00477852	0.0120734	up	yes	AL136988.2	antisense	chr1:230258694-230268483:-	.	.	.	.	gi|551899518|tpe|HG493305.1|	861	0	TPA: Homo sapiens long non-coding RNA OTTHUMT00000092100.1 (RP5-956O18.2 gene), antisense	.	.	.	.	.	.	.	.	pfam10257	RAI16-like	Retinoic acid induced 16-like protein. This is the conserved N-terminal 450 residues of a family of proteins described as retinoic acid-induced protein 16-like proteins. The exact function is not known. The proteins are found from worms to humans.	.	.	.	.	.
ENSG00000226973	7	9	8	3.84981	0	0	1		18.9927	4.24737	0.00422715	0.0108036	up	yes	AL512638.1	unprocessed_pseudogene	chr1:115471941-115476027:+	gi|586536132|ref|XP_006922934.1|	158	3e-21	PREDICTED: renin [Pteropus alecto]	gi|13751532|emb|AL512638.5|	306	2e-157	Human DNA sequence from clone RP4-663N10 on chromosome 1, complete sequence	Q6DYE7	58.9	8e-21	Renin	.	.	.	.	pfam00026	Asp	Eukaryotic aspartyl protease. Aspartyl (acid) proteases include pepsins, cathepsins, and renins. Two-domain structure, probably arising from ancestral duplication. This family does not include the retroviral nor retrotransposon proteases (pfam00077), which are much smaller and appear to be homologous to a single domain of the eukaryotic asp proteases.	GO:0002003|angiotensin maturation;GO:0048469|cell maturation;GO:0042756|drinking behavior;GO:0009755|hormone-mediated signaling pathway;GO:0008584|male gonad development;GO:0001823|mesonephros development;GO:0043408|regulation of MAPK cascade;GO:0002018|renin-angiotensin regulation of aldosterone production;	GO:0045177|apical part of cell;GO:0005615|extracellular space;GO:0005622|intracellular;GO:0016020|membrane;	GO:0004190|aspartic-type endopeptidase activity;GO:0005102|receptor binding;	K01380	REN; renin [EC:3.4.23.15]
ENSG00000259212	7	8	9	3.84934	0	1	0		18.9797	4.24638	0.00423002	0.0108085	up	yes	AC103739.1	antisense	chr15:90595840-90596447:-	.	.	.	.	gi|551880726|tpe|HG507408.1|	474	0	TPA: Homo sapiens long non-coding RNA OTTHUMT00000417935.1 (CTD-3065B20.2 gene), antisense	.	.	.	.	.	.	.	.	pfam08027	Albumin_I	Albumin I. The albumin I protein, a hormone-like peptide, stimulates kinase activity upon binding a membrane bound 43 kDa receptor. The structure of this domain reveals a knottin like fold, comprise of three beta strands.	.	.	.	.	.
ENSG00000276707	9	8	7	3.81162	1	0	0		18.9665	4.24538	0.00428777	0.0109422	up	yes	AC243773.1	antisense	chr17:36940049-36943456:-	gi|821038767|ref|XP_012359065.1|	363	1e-40	PREDICTED: uncharacterized protein LOC105739100 [Nomascus leucogenys]	gi|666671827|tpe|LK938113.1|	544	0	TPA: Homo sapiens long non-coding RNA OTTHUMT00000477298.1 (RP11-445F12.2 gene), antisense	.	.	.	.	.	.	.	.	pfam04145	Ctr	Ctr copper transporter family. The redox active metal copper is an essential cofactor in critical biological processes such as respiration, iron transport, oxidative stress protection, hormone production, and pigmentation. A widely conserved family of high-affinity copper transport proteins (Ctr proteins) mediates copper uptake at the plasma membrane. A series of clustered methionine residues in …	.	.	.	.	.
ENSG00000171217	11	6	7	3.80228	1	0	0	1	18.9269	4.24237	0.00459089	0.0116325	up	yes	CLDN20	protein_coding	chr6:155264013-155276548:+	gi|47716519|ref|NP_001001346.1|	1160	2e-156	claudin-20 precursor [Homo sapiens]	gi|297591810|ref|NM_001001346.3|	1209	0	Homo sapiens claudin 20 (CLDN20), mRNA	P56880	451	6e-158	Claudin-20	.	.	.	.	pfam00822	PMP22_Claudin	PMP-22/EMP/MP20/Claudin family.	GO:0016338|calcium-independent cell-cell adhesion via plasma membrane cell-adhesion molecules;	GO:0005923|bicellular tight junction;GO:0016021|integral component of membrane;GO:0005886|plasma membrane;	GO:0042802|identical protein binding;GO:0005198|structural molecule activity;	K06087	CLDN; claudin
ENSG00000198690	207	233	243	109.529	14	7	10	31	18.8714	4.23813	2.91e-37	2.29e-35	up	yes	FAN1	protein_coding	chr15:30903852-30943108:+	gi|767983645|ref|XP_011519673.1|	3213	0	PREDICTED: fanconi-associated nuclease 1 isoform X4 [Homo sapiens]	gi|767983644|ref|XM_011521371.1|	4999	0	PREDICTED: Homo sapiens FANCD2/FANCI-associated nuclease 1 (FAN1), transcript variant X6, mRNA	Q9Y2M0	1225	0	Fanconi-associated nuclease 1	.	.	.	.	pfam12578	3-PAP	Myotubularin-associated protein. This domain family is found in eukaryotes, and is typically between 115 and 138 amino acids in length. Myotubularin is a dual-specific phosphatase that dephosphorylates phosphatidylinositol 3-phosphate and phosphatidylinositol (3,5)-bisphosphate. 3-PAP is a catalytically inactive member of the myotubularin gene family, which coprecipitates lipid phosphatidylinosit…	GO:0006281|DNA repair;GO:0000724|double-strand break repair via homologous recombination;GO:0036297|interstrand cross-link repair;GO:0006289|nucleotide-excision repair;GO:0033683|nucleotide-excision repair, DNA incision;	GO:0005829|cytosol;GO:0045171|intercellular bridge;GO:0005654|nucleoplasm;GO:0005634|nucleus;	GO:0008409|5'-3' exonuclease activity;GO:0017108|5'-flap endonuclease activity;GO:0070336|flap-structured DNA binding;GO:0000287|magnesium ion binding;GO:0004528|phosphodiesterase I activity;	K15363	FAN1, MTMR15; fanconi-associated nuclease 1 [EC:3.1.21.- 3.1.4.1]
ENSG00000259308	3	7	2	1.83859	0	0	0		18.5697	4.21488	0.0220324	0.0474362	up	yes	AC024270.1	processed_pseudogene	chr15:83044368-83044771:+	gi|297683156|ref|XP_002819257.1|	518	7e-65	PREDICTED: fatty acid-binding protein, epidermal [Pongo abelii]	gi|586798224|ref|NG_009324.2|	404	0	Homo sapiens fatty acid binding protein 5 pseudogene 8 (FABP5P8) on chromosome 15	Q01469	202	7e-66	Fatty acid-binding protein 5	.	.	.	.	pfam00943	Alpha_E2_glycop	Alphavirus E2 glycoprotein. E2 forms a heterodimer with E1. The virus spikes are made up of 80 trimers of these heterodimers (sindbis virus).	GO:0008544|epidermis development;GO:0042593|glucose homeostasis;GO:0006006|glucose metabolic process;GO:0006629|lipid metabolic process;GO:0010829|negative regulation of glucose transport;GO:0043312|neutrophil degranulation;GO:0006656|phosphatidylcholine biosynthetic process;GO:0035360|positive regulation of peroxisome proliferator activated receptor signaling pathway;GO:0031392|regulation of pro…	GO:0035578|azurophil granule lumen;GO:0005737|cytoplasm;GO:0005829|cytosol;GO:0070062|extracellular exosome;GO:0005576|extracellular region;GO:0005654|nucleoplasm;GO:0005634|nucleus;GO:0005886|plasma membrane;GO:0014069|postsynaptic density;GO:0030667|secretory granule membrane;GO:0045202|synapse;	GO:0005504|fatty acid binding;GO:0042802|identical protein binding;GO:0008289|lipid binding;GO:0001972|retinoic acid binding;	K08754	FABP5; fatty acid-binding protein 5, epidermal
ENSG00000235269	2	6	4	1.83705	0	0	0		18.5563	4.21384	0.0209411	0.0453779	up	yes	LINC02331	lincRNA	chr14:53768942-53850882:-	.	.	.	.	gi|551878096|tpe|HG506220.1|	602	0	TPA: Homo sapiens long non-coding RNA OTTHUMT00000316372.1 (AL162759.1 gene), lincRNA	.	.	.	.	.	.	.	.	pfam03848	TehB	Tellurite resistance protein TehB.	.	.	.	.	.
ENSG00000248724	2	6	4	1.83705	0	0	0		18.5563	4.21384	0.0209411	0.0453779	up	yes	NPHP3-AS1	antisense	chr3:132721750-132874223:+	gi|16550734|dbj|BAB71038.1|	702	1e-82	unnamed protein product [Homo sapiens]	gi|551850771|tpe|HG496065.1|	2957	0	TPA: Homo sapiens long non-coding RNA OTTHUMT00000357738.1 (NPHP3-AS1 gene), antisense	Q7Z494	175	3e-43	Nephrocystin-3	.	.	.	.	pfam13346	ABC2_membrane_5	ABC-2 family transporter protein. This family is related to the ABC-2 membrane transporter family pfam01061.	GO:0003283|atrial septum development;GO:0060271|cilium morphogenesis;GO:0060027|convergent extension involved in gastrulation;GO:0071908|determination of intestine left/right asymmetry;GO:0007368|determination of left/right symmetry;GO:0071910|determination of liver left/right asymmetry;GO:0035469|determination of pancreatic left/right asymmetry;GO:0071909|determination of stomach left/right asym…	GO:0005929|cilium;GO:0005829|cytosol;	.	K19360	NPHP3; nephrocystin-3
ENSG00000265136	3	6	3	1.83548	0	0	0		18.5427	4.21278	0.0200836	0.0437296	up	yes	AC124283.4	processed_pseudogene	chr17:82576616-82577391:-	gi|119610211|gb|EAW89805.1|	502	1e-62	hCG2041358, partial [Homo sapiens]	gi|795429563|ref|XM_011762103.1|	312	4e-161	PREDICTED: Macaca nemestrina ADP-ribosylation factor-like 2 binding protein (ARL2BP), transcript variant X2, mRNA	Q32PC9	151	4e-45	ADP-ribosylation factor-like protein 2-binding protein	.	.	.	.	pfam11527	ARL2_Bind_BART	The ARF-like 2 binding protein BART. BART binds specifically to ARL2.GTP with a high affinity however it does not bind to ARL2.GDP. It is thought that this specific interaction is due to BART being the first identified ARL2-specific effector. The function is not completely characterized. BART is predominantly cytosolic but can also be found to be associated with mitochondria. BART is also involve…	GO:0051457|maintenance of protein location in nucleus;GO:0042531|positive regulation of tyrosine phosphorylation of STAT protein;	GO:0005813|centrosome;GO:0005929|cilium;GO:0030496|midbody;GO:0005758|mitochondrial intermembrane space;GO:0005739|mitochondrion;GO:0005634|nucleus;GO:0005819|spindle;	GO:0003713|transcription coactivator activity;	K16742	ARL2BP, BART; ADP-ribosylation factor-like protein 2-binding protein
ENSG00000256450	2	5	5	1.83394	0	0	0		18.53	4.21179	0.0206797	0.0448865	up	yes	AC007552.1	processed_pseudogene	chr12:16513445-16514371:+	gi|686740020|ref|XP_009245796.1|	1175	1e-157	PREDICTED: LOW QUALITY PROTEIN: aspartate aminotransferase, mitochondrial-like [Pongo abelii]	gi|209977105|ref|NG_008829.1|	927	0	Homo sapiens glutamic-oxaloacetic transaminase 2 pseudogene 4 (GOT2P4) on chromosome 12	P00505	441	3e-152	Aspartate aminotransferase, mitochondrial	SPBC725.01	225	9e-69	COG1448	pfam00155	Aminotran_1_2	Aminotransferase class I and II.	GO:0006103|2-oxoglutarate metabolic process;GO:0019470|4-hydroxyproline catabolic process;GO:0006532|aspartate biosynthetic process;GO:0006533|aspartate catabolic process;GO:0006531|aspartate metabolic process;GO:0008652|cellular amino acid biosynthetic process;GO:0015908|fatty acid transport;GO:0007565|female pregnancy;GO:0006094|gluconeogenesis;GO:0019551|glutamate catabolic process to 2-oxoglu…	GO:0009986|cell surface;GO:0070062|extracellular exosome;GO:0005743|mitochondrial inner membrane;GO:0005759|mitochondrial matrix;GO:0005739|mitochondrion;GO:0043209|myelin sheath;GO:0043204|perikaryon;GO:0005886|plasma membrane;GO:0032991|macromolecular complex;GO:0030315|T-tubule;	GO:0047578|4-hydroxyglutamate transaminase activity;GO:0016597|amino acid binding;GO:0019899|enzyme binding;GO:0016212|kynurenine-oxoglutarate transaminase activity;GO:0004069|L-aspartate:2-oxoglutarate aminotransferase activity;GO:0005543|phospholipid binding;GO:0042803|protein homodimerization activity;GO:0030170|pyridoxal phosphate binding;GO:0003723|RNA binding;	K14455	GOT2; aspartate aminotransferase, mitochondrial [EC:2.6.1.1]
ENSG00000229487	4	6	2	1.83391	0	0	0		18.5297	4.21177	0.0210253	0.0455335	up	yes	ALG13-AS1	antisense	chrX:111706649-111711101:-	.	.	.	.	gi|551894069|tpe|HG512655.1|	195	2e-96	TPA: Homo sapiens long non-coding RNA OTTHUMT00000145258.1 (RP1-298J18.3 gene), antisense	.	.	.	.	.	.	.	.	pfam13900	GVQW	Putative binding domain. This short domain is often found nested inside other longer domains. The function is not known, but the domain carries a highly conserved GVQW motif. The members are rich in proline and cysteine. This may be a binding domain.	.	.	.	.	.
ENSG00000238961	2	4	6	1.83084	0	0	0		18.5038	4.20975	0.0211081	0.045686	up	yes	SNORA47	snoRNA	chr5:77080434-77080571:-	.	.	.	.	gi|820703364|tpe|LN847657.1|	138	6e-65	TPA: Homo sapiens SNORA47 gene for small nucleolar RNA SNORA47	.	.	.	.	.	.	.	.	pfam15098	TMEM89	TMEM89 protein family. The function of this family of transmembrane proteins, TMEM89, has not, as yet, been determined. Members of this family are as yet uncharacterized. This family of proteins is found in eukaryotes. Proteins in this family are approximately 159 amino acids in length.	.	.	.	.	.
ENSG00000255201	4	5	3	1.83081	0	0	0		18.5032	4.2097	0.0193403	0.0423319	up	yes	AC087623.1	antisense	chr8:38421889-38426096:+	gi|635047667|ref|XP_007960403.1|	183	8e-13	PREDICTED: fibroblast growth factor receptor 1 isoform X4 [Chlorocebus sabaeus]	gi|551863980|tpe|HG501089.1|	534	0	TPA: Homo sapiens long non-coding RNA OTTHUMT00000381974.1 (RP11-350N15.4 gene), antisense	.	.	.	.	.	.	.	.	pfam00906	Hepatitis_core	Hepatitis core antigen. The core antigen of hepatitis viruses possesses a carboxyl terminus rich in arginine. On this basis it was predicted that the core antigen would bind DNA. There is some experimental evidence to support this.	.	.	.	.	.
ENSG00000227689	3	4	5	1.82927	0	0	0		18.4904	4.20871	0.0193785	0.0424027	up	yes	SRP68P2	processed_pseudogene	chr17:18527557-18528461:+	gi|395748618|ref|XP_002827135.2|	393	7e-46	PREDICTED: signal recognition particle subunit SRP68-like, partial [Pongo abelii]	gi|982306947|ref|XM_005585025.2|	232	7e-117	PREDICTED: Macaca fascicularis signal recognition particle 68kDa (SRP68), transcript variant X2, mRNA	Q9UHB9	155	3e-44	Signal recognition particle subunit SRP68	.	.	.	.	pfam05983	Med7	MED7 protein. This family consists of several eukaryotic proteins which are homologues of the yeast MED7 protein. Activation of gene transcription in metazoans is a multi-step process that is triggered by factors that recognize transcriptional enhancer sites in DNA. These factors work with co-activators such as MED7 to direct transcriptional initiation by the RNA polymerase II apparatus.	GO:0045047|protein targeting to ER;GO:0042493|response to drug;GO:0006614|SRP-dependent cotranslational protein targeting to membrane;	GO:0005829|cytosol;GO:0005783|endoplasmic reticulum;GO:0005925|focal adhesion;GO:0005730|nucleolus;GO:0005840|ribosome;GO:0048500|signal recognition particle;GO:0005786|signal recognition particle, endoplasmic reticulum targeting;	GO:0008312|7S RNA binding;GO:0030942|endoplasmic reticulum signal peptide binding;GO:0019904|protein domain specific binding;GO:0003723|RNA binding;GO:0005047|signal recognition particle binding;	K03107	SRP68; signal recognition particle subunit SRP68
ENSG00000214820	5	5	2	1.82924	0	0	0		18.4902	4.20869	0.0208049	0.045118	up	yes	MPRIPP1	processed_pseudogene	chr3:44579938-44581026:-	gi|694968180|ref|XP_009430951.1|	1589	0	PREDICTED: myosin phosphatase Rho-interacting protein isoform X2 [Pan troglodytes]	gi|426214431|ref|NG_025573.2|	1089	0	Homo sapiens myosin phosphatase Rho interacting protein pseudogene 1 (MPRIPP1) on chromosome 3	Q6WCQ1	608	0	Myosin phosphatase Rho-interacting protein	.	.	.	.	pfam00169	PH	PH domain. PH stands for pleckstrin homology.	.	GO:0015629|actin cytoskeleton;GO:0005829|cytosol;GO:0005925|focal adhesion;	GO:0003779|actin binding;GO:0045296|cadherin binding;	.	.
ENSG00000259381	2	3	7	1.82773	0	0	0		18.4776	4.20771	0.0223382	0.048043	up	yes	AC090695.1	processed_pseudogene	chr15:100645434-100646655:-	gi|505772229|ref|XP_004601340.1|	1035	6e-164	PREDICTED: ribosome biogenesis protein WDR12 [Sorex araneus]	gi|584593200|ref|NG_025356.2|	1222	0	Homo sapiens WD repeat domain 12 pseudogene (LOC100419174) on chromosome 15	Q0VC24	394	3e-132	Ribosome biogenesis protein WDR12	.	.	.	.	pfam08154	NLE	NLE (NUC135) domain. This domain is located N terminal to WD40 repeats. It is found in the microtubule-associated yeast protein YTM1.	GO:0008283|cell proliferation;GO:0000460|maturation of 5.8S rRNA;GO:0000466|maturation of 5.8S rRNA from tricistronic rRNA transcript (SSU-rRNA, 5.8S rRNA, LSU-rRNA);GO:0000470|maturation of LSU-rRNA;GO:0000463|maturation of LSU-rRNA from tricistronic rRNA transcript (SSU-rRNA, 5.8S rRNA, LSU-rRNA);GO:0007219|Notch signaling pathway;	GO:0005730|nucleolus;GO:0005654|nucleoplasm;GO:0070545|PeBoW complex;GO:0030687|preribosome, large subunit precursor;	.	K14863	YTM1, WDR12; ribosome biogenesis protein YTM1
ENSG00000252473	2	3	7	1.82773	0	0	0		18.4776	4.20771	0.0223382	0.048043	up	yes	RF00272	snoRNA	chr2:39283657-39283791:-	.	.	.	.	gi|315075306|ref|NG_028007.1|	135	3e-63	Homo sapiens mitogen-activated protein kinase kinase kinase kinase 3 (MAP4K3), RefSeqGene on chromosome 2	.	.	.	.	.	.	.	.	pfam10853	DUF2650	Protein of unknown function (DUF2650). This family of proteins with unknown function appear to be restricted to Caenorhabditis elegans.	.	.	.	.	.
ENSG00000261096	4	3	5	1.8246	0	0	0		18.4513	4.20565	0.0194951	0.0426075	up	yes	AC073476.3	sense_overlapping	chr2:231809846-231812352:+	gi|821031545|ref|XP_012359368.1|	905	3e-111	PREDICTED: LOW QUALITY PROTEIN: guanidinoacetate N-methyltransferase [Nomascus leucogenys]	gi|551848732|tpe|HG495305.1|	2507	0	TPA: Homo sapiens long non-coding RNA OTTHUMT00000431716.1 (RP11-690I21.2 gene), sense_overlapping	Q2TBQ3	133	3e-33	Guanidinoacetate N-methyltransferase	.	.	.	.	pfam10034	Dpy19	Q-cell neuroblast polarisation. Dyp-19, formerly known as DUF2211, is a transmembrane domain family that is required to orient the neuroblast cells, QR and QL accurately on the anterior-posterior axis: QL and QR are born in the same anterior-posterior position, but polarise and migrate left-right asymmetrically, QL migrating towards the posterior and QR migrating towards the anterior. It is also …	GO:0009887|organ morphogenesis;GO:0006601|creatine biosynthetic process;GO:0040014|regulation of multicellular organism growth;GO:0046498|S-adenosylhomocysteine metabolic process;GO:0046500|S-adenosylmethionine metabolic process;GO:0007283|spermatogenesis;	GO:0005737|cytoplasm;GO:0005634|nucleus;	GO:0030731|guanidinoacetate N-methyltransferase activity;	K00542	GAMT; guanidinoacetate N-methyltransferase [EC:2.1.1.2]
ENSG00000269890	4	3	5	1.8246	0	0	0		18.4513	4.20565	0.0194951	0.0426075	up	yes	AL353593.1	antisense	chr1:228270443-228274397:-	gi|21104334|emb|CAC85750.1|	751	1e-83	obscurin [Homo sapiens]	gi|551899482|tpe|HG493289.1|	3955	0	TPA: Homo sapiens long non-coding RNA OTTHUMT00000467424.1 (RP5-1139B12.2 gene), antisense	Q5VST9	304	2e-82	Obscurin	.	.	.	.	pfam07679	I-set	Immunoglobulin I-set domain.	GO:0007186|G-protein coupled receptor signaling pathway;GO:0007275|multicellular organismal development;GO:0043065|positive regulation of apoptotic process;GO:0036309|protein localization to M-band;GO:0035023|regulation of Rho protein signal transduction;GO:0051056|regulation of small GTPase mediated signal transduction;GO:0045214|sarcomere organization;	GO:0005829|cytosol;GO:0031430|M band;GO:0030016|myofibril;GO:0016604|nuclear body;GO:0005886|plasma membrane;GO:0042383|sarcolemma;GO:0030018|Z disc;	GO:0030506|ankyrin binding;GO:0005524|ATP binding;GO:0005516|calmodulin binding;GO:0005085|guanyl-nucleotide exchange factor activity;GO:0046872|metal ion binding;GO:0004674|protein serine/threonine kinase activity;GO:0005089|Rho guanyl-nucleotide exchange factor activity;GO:0008307|structural constituent of muscle;GO:0031432|titin binding;	K17531	OBSCN; Obscurin-RhoGEF [EC:2.7.11.1]
ENSG00000171722	6	4	2	1.82457	0	0	0	0	18.4507	4.2056	0.0212786	0.0459653	up	yes	SPATA46	protein_coding	chr1:162373203-162376870:-	gi|194097454|ref|NP_872387.2|	1307	1e-175	uncharacterized protein C1orf111 [Homo sapiens]	gi|16973022|emb|AL512785.7|	1417	0	Human DNA sequence from clone RP11-565P22 on chromosome 1, complete sequence	Q5T0L3	508	5e-177	Spermatogenesis-associated protein 46	.	.	.	.	pfam12501	DUF3708	Phosphate ATP-binding cassette transporter. This domain family is found in bacteria, and is typically between 143 and 173 amino acids in length. The family is found in association with pfam00528. There is a single completely conserved residue P that may be functionally important.	GO:0030154|cell differentiation;GO:0007342|fusion of sperm to egg plasma membrane;GO:0007283|spermatogenesis;	GO:0031965|nuclear membrane;	.	.	.
ENSG00000222355	5	3	4	1.82303	0	0	0		18.4381	4.20462	0.0195345	0.0426724	up	yes	RNU2-29P	snRNA	chr7:53776136-53776324:+	gi|24940209|emb|CAA24954.2|	130	4e-08	unnamed protein product [Xenopus laevis]	gi|937347641|ref|NG_043575.1|	189	4e-93	Homo sapiens RNA, U2 small nuclear 29, pseudogene (RNU2-29P) on chromosome 7	.	.	.	.	.	.	.	.	pfam05038	Cytochrom_B558a	Cytochrome Cytochrome b558 alpha-subunit. Cytochrome b-245 light chain (p22-phox) is one of the key electron transfer elements of the NADPH oxidase in phagocytes.	.	.	.	.	.
ENSG00000199094	4	2	6	1.82149	0	0	0		18.4249	4.20358	0.0213628	0.046129	up	yes	MIR30C2	miRNA	chr6:71376960-71377031:-	.	.	.	.	gi|563319697|ref|NR_106324.1|	72	1e-28	Gorilla gorilla microRNA mir-30c (MIR30C), microRNA	.	.	.	.	.	.	.	.	pfam02705	K_trans	K+ potassium transporter. This is a family of K+ potassium transporters that are conserved across phyla, having both bacterial (KUP), yeast (HAK), and plant (AtKT) sequences as members.	.	.	.	.	.
ENSG00000165646	7	3	2	1.8199	0	0	0	0	18.4109	4.20249	0.0225625	0.0484736	up	yes	SLC18A2	protein_coding	chr10:117241073-117279430:+	gi|961732678|ref|XP_014926791.1|	1464	0	PREDICTED: synaptic vesicular amine transporter [Acinonyx jubatus]	gi|22539720|gb|BC030593.1|	4094	0	Homo sapiens solute carrier family 18 (vesicular monoamine), member 2, mRNA (cDNA clone IMAGE:4828946), complete cds	Q05940	563	0	Synaptic vesicular amine transporter	.	.	.	.	pfam07690	MFS_1	Major Facilitator Superfamily.	GO:0015842|synaptic vesicle amine transport;GO:0007268|synaptic transmission;GO:0015872|dopamine transport;GO:0007626|locomotory behavior;GO:0015844|monoamine transport;GO:1903427|negative regulation of reactive oxygen species biosynthetic process;GO:0098700|neurotransmitter loading into synaptic vesicle;GO:0007269|neurotransmitter secretion;GO:0009791|post-embryonic development;GO:0001975|respon…	GO:0070083|clathrin-sculpted monoamine transport vesicle membrane;GO:0005887|integral component of plasma membrane;GO:0016020|membrane;GO:0005886|plasma membrane;GO:0008021|synaptic vesicle;	GO:0008504|monoamine transmembrane transporter activity;GO:0015222|serotonin transmembrane transporter activity;	K08155	SLC18A1_2, VMAT; MFS transporter, DHA1 family, solute carrier family 18 (vesicular amine transporter), member 1/2
ENSG00000230289	8	3	1	1.81833	0	0	0		18.3962	4.20134	0.0270514	0.0568108	up	no	AL358781.2	antisense	chr9:131516558-131522229:-	.	.	.	.	gi|551867454|tpe|HG502503.1|	473	0	TPA: Homo sapiens long non-coding RNA OTTHUMT00000054735.1 (RP11-334J6.6 gene), antisense	.	.	.	.	.	.	.	.	pfam13497	DUF4121	Domain of unknown function (DUF4121). Based on Bacteroides thetaiotaomicron gene BT_2588, a putative uncharacterized protein. As seen in gene expression experiments (http://www.ncbi.nlm.nih.gov/geo/query/acc.cgi?acc=GSE2231), it appears to be upregulated in the presence of host or vs when in culture.	.	.	.	.	.
ENSG00000221230	8	2	2	1.81522	0	0	0		18.3703	4.1993	0.0250097	0.0530294	up	no	MIR548L	miRNA	chr11:94466495-94466580:-	.	.	.	.	gi|269847184|ref|NR_031630.1|	86	3e-36	Homo sapiens microRNA 548l (MIR548L), microRNA	.	.	.	.	.	.	.	.	pfam04055	Radical_SAM	Radical SAM superfamily. Radical SAM proteins catalyse diverse reactions, including unusual methylations, isomerization, sulphur insertion, ring formation, anaerobic oxidation and protein radical formation.	.	.	.	.	.
ENSG00000107282	25	17	22	10.2338	2	0	1	3	18.3572	4.19828	3.34e-05	0.000121973	up	yes	APBA1	protein_coding	chr9:69427530-69672306:-	gi|22035548|ref|NP_001154.2|	4116	0	amyloid beta A4 precursor protein-binding family A member 1 [Homo sapiens]	gi|194353986|ref|NM_001163.3|	6531	0	Homo sapiens amyloid beta precursor protein binding family A member 1 (APBA1), mRNA	Q02410	1587	0	Amyloid-beta A4 precursor protein-binding family A member 1	.	.	.	.	pfam00640	PID	Phosphotyrosine interaction domain (PTB/PID).	GO:0008088|axon cargo transport;GO:0007155|cell adhesion;GO:0007268|synaptic transmission;GO:0014051|gamma-aminobutyric acid secretion;GO:0014047|glutamate secretion;GO:0001701|in utero embryonic development;GO:0006886|intracellular protein transport;GO:0007626|locomotory behavior;GO:0035264|multicellular organism growth;GO:0007399|nervous system development;GO:0007269|neurotransmitter secretion;…	GO:0005829|cytosol;GO:0005794|Golgi apparatus;GO:0016020|membrane;GO:0043005|neuron projection;GO:0005634|nucleus;GO:0048471|perinuclear region of cytoplasm;GO:0008021|synaptic vesicle;	GO:0001540|beta-amyloid binding;	K04531	APBA1, X11; amyloid beta (A4) precursor protein-binding, family A, member 1 (X11)
ENSG00000281183	52	53	44	23.9037	4	1	2		18.2926	4.19319	3.1e-10	2.03e-09	up	yes	NPTN-IT1	sense_intronic	chr15:73567012-73569294:-	.	.	.	.	gi|523498743|ref|NR_103844.1|	2283	0	Homo sapiens NPTN intronic transcript 1 (NPTN-IT1), long non-coding RNA	.	.	.	.	.	.	.	.	pfam03084	Sigma_1_2	Reoviral Sigma1/Sigma2 family. Reoviruses are double-stranded RNA viruses. They lack a membrane envelope and their capsid is organized in two concentric icosahedral layers: an inner core and an outer capsid layer. The sigma1 protein is found in the outer capsid, and the sigma2 protein is found in the core. There are four other kinds of protein (besides sigma2) in the core, termed lambda 1-3, mu2.…	.	.	.	.	.
ENSG00000285730	4	12	7	3.68009	1	0	0		18.265	4.19101	0.00614742	0.0151566	up	yes	Z94721.3	bidirectional_promoter_lncRNA	chr6:166995735-166999511:-	gi|585195614|ref|XP_006748937.1|	336	2e-32	PREDICTED: uncharacterized protein LOC102733929 [Leptonychotes weddellii]	gi|2462374|emb|Z94721.1|	848	0	Human DNA sequence from clone RP1-167A14 on chromosome 6q27, complete sequence	.	.	.	.	.	.	.	.	pfam13900	GVQW	Putative binding domain. This short domain is often found nested inside other longer domains. The function is not known, but the domain carries a highly conserved GVQW motif. The members are rich in proline and cysteine. This may be a binding domain.	.	.	.	.	.
ENSG00000212533	4	12	7	3.71467	0	1	0		18.2649	4.191	0.00607551	0.0149943	up	yes	RF00072	snoRNA	chr12:31076867-31077016:-	.	.	.	.	gi|300360573|ref|NG_023352.1|	150	1e-71	Homo sapiens DEAD/H-box helicase 11 (DDX11), RefSeqGene on chromosome 12	.	.	.	.	.	.	.	.	pfam05693	Glycogen_syn	Glycogen synthase. This family consists of the eukaryotic glycogen synthase proteins GYS1, GYS2 and GYS3. Glycogen synthase (GS) is the enzyme responsible for the synthesis of -1,4-linked glucose chains in glycogen. It is the rate limiting enzyme in the synthesis of the polysaccharide, and its activity is highly regulated through phosphorylation at multiple sites and also by allosteric effectors,…	.	.	.	.	.
ENSG00000237161	4	9	10	3.67077	1	0	0		18.2248	4.18783	0.00590221	0.0146155	up	yes	AC068446.1	processed_pseudogene	chr15:21293653-21295201:-	gi|686746921|ref|XP_009247862.1|	1318	0	PREDICTED: LOW QUALITY PROTEIN: serine/threonine-protein kinase PAK 2-like [Pongo abelii]	gi|574957307|ref|NR_027053.2|	1549	0	Homo sapiens p21 protein (Cdc42/Rac)-activated kinase 2 pseudogene (LOC646214), non-coding RNA	Q13177	503	0	Serine/threonine-protein kinase PAK 2	.	.	.	.	pfam00069	Pkinase	Protein kinase domain.	GO:0030036|actin cytoskeleton organization;GO:0006915|apoptotic process;GO:0016477|cell migration;GO:0071407|cellular response to organic cyclic compound;GO:0060996|dendritic spine development;GO:0038095|Fc-epsilon receptor signaling pathway;GO:0035722|interleukin-12-mediated signaling pathway;GO:0043066|negative regulation of apoptotic process;GO:2001271|negative regulation of cysteine-type endo…	GO:0005737|cytoplasm;GO:0005829|cytosol;GO:0005634|nucleus;GO:0048471|perinuclear region of cytoplasm;GO:0005886|plasma membrane;	GO:0005524|ATP binding;GO:0045296|cadherin binding;GO:0042802|identical protein binding;GO:0004672|protein kinase activity;GO:0019901|protein kinase binding;GO:0004674|protein serine/threonine kinase activity;GO:0030296|protein tyrosine kinase activator activity;GO:0048365|Rac GTPase binding;GO:0031267|small GTPase binding;	K04410	PAK2; p21-activated kinase 2 [EC:2.7.11.1]
ENSG00000180044	12	20	11	6.95263	0	1	1	2	18.158	4.18254	0.00068104	0.0020353	up	yes	C3orf80	protein_coding	chr3:160225496-160228213:+	gi|931569092|ref|XP_014199911.1|	649	2e-74	PREDICTED: LOW QUALITY PROTEIN: uncharacterized membrane protein C3orf80 homolog [Pan paniscus]	gi|19774278|gb|AC112641.3|	2718	0	Homo sapiens 3 BAC RP11-431I8 (Roswell Park Cancer Institute Human BAC Library) complete sequence	F5H4A9	254	6e-76	Uncharacterized membrane protein C3orf80	.	.	.	.	pfam13789	DUF4181	Domain of unknown function (DUF4181).	.	GO:0016021|integral component of membrane;	.	.	.
ENSG00000214429	12	3	8	3.63959	1	0	0		18.0906	4.17717	0.00682521	0.0166277	up	yes	CYCSP6	processed_pseudogene	chr2:78412793-78413094:-	gi|861436121|ref|XP_012927685.1|	371	1e-43	PREDICTED: cytochrome c-like [Heterocephalus glaber]	gi|767916121|ref|XR_940271.1|	302	1e-155	PREDICTED: Homo sapiens uncharacterized LOC105374818 (LOC105374818), transcript variant X2, ncRNA	P00008	143	1e-43	Cytochrome c	SPCC191.07	109	7e-31	COG3474	pfam03673	UPF0128	Uncharacterized protein family (UPF0128). The members of this family are about 240 amino acids in length. The proteins are as yet uncharacterized.	GO:0006915|apoptotic process;	GO:0005829|cytosol;GO:0005758|mitochondrial intermembrane space;GO:0070469|respiratory chain;	GO:0045155|electron transporter, transferring electrons from CoQH2-cytochrome c reductase complex and cytochrome c oxidase complex activity;GO:0020037|heme binding;GO:0046872|metal ion binding;	.	.
ENSG00000233757	17	10	16	6.9111	0	0	2	2	18.0816	4.17645	0.000764476	0.00226478	up	yes	AC092835.1	protein_coding	chr2:95207535-95259774:+	gi|795576344|ref|XP_011911186.1|	2756	0	PREDICTED: zinc finger protein 2 homolog [Cercocebus atys]	gi|426336392|ref|XM_004031406.1|	1817	0	PREDICTED: Gorilla gorilla gorilla zinc finger protein 470-like (LOC101146342), mRNA	Q96NI8	447	9e-149	Zinc finger protein 570	.	.	.	.	pfam13465	zf-H2C2_2	Zinc-finger double domain.	GO:0006351|transcription, DNA-templated;	GO:0005634|nucleus;	GO:0003677|DNA binding;GO:0046872|metal ion binding;GO:0000981|RNA polymerase II transcription factor activity, sequence-specific DNA binding;	K09228	KRAB; KRAB domain-containing zinc finger protein
ENSG00000100852	956	984	1029	477.374	49	52	39	140	18.0551	4.17433	1.74e-112	1.92e-108	up	yes	ARHGAP5	protein_coding	chr14:32076114-32159728:+	gi|71834863|ref|NP_001025226.1|	7702	0	rho GTPase-activating protein 5 isoform a [Homo sapiens]	gi|71834862|ref|NM_001030055.1|	9604	0	Homo sapiens Rho GTPase activating protein 5 (ARHGAP5), transcript variant 1, mRNA	Q13017	2946	0	Rho GTPase-activating protein 5	.	.	.	.	pfam00620	RhoGAP	RhoGAP domain. GTPase activator proteins towards Rho/Rac/Cdc42-like small GTPases.	GO:0007155|cell adhesion;GO:0030879|mammary gland development;GO:0051056|regulation of small GTPase mediated signal transduction;GO:0007266|Rho protein signal transduction;	GO:0005737|cytoplasm;GO:0005829|cytosol;GO:0005783|endoplasmic reticulum;GO:0005886|plasma membrane;	GO:0005525|GTP binding;GO:0005096|GTPase activator activity;GO:0003924|GTPase activity;GO:0042169|SH2 domain binding;	K13709	ARHGAP5; Rho GTPase-activating protein 5
ENSG00000207721	16	13	13	6.77283	0	1	1		17.6861	4.14454	0.0006898	0.00205815	up	yes	MIR186	miRNA	chr1:71067631-71067716:-	.	.	.	.	gi|262205433|ref|NR_029707.1|	86	3e-36	Homo sapiens microRNA 186 (MIR186), microRNA	.	.	.	.	.	.	.	.	pfam06934	CTI	Fatty acid cis/trans isomerase (CTI). This family consists of several fatty acid cis/trans isomerase proteins which appear to be found exclusively in bacteria of the orders Vibrionales and Pseudomonadales. Cis/trans isomerase (CTI) catalyses the cis-trans isomerization of esterified fatty acids in phospholipids, mainly cis-oleic acid (C(16:1,9)) and cis-vaccenic acid (C(18:1,11)), in response to …	.	.	.	.	.
ENSG00000261117	5	12	5	3.56131	0	1	0		17.4696	4.12677	0.00727336	0.0176283	up	yes	AC009486.1	lincRNA	chr2:12715415-12716227:+	gi|795361907|ref|XP_011747760.1|	129	2e-09	PREDICTED: uncharacterized protein LOC105486562 [Macaca nemestrina]	gi|767879342|ref|XM_011509720.1|	813	0	PREDICTED: Homo sapiens uncharacterized LOC105373434 (LOC105373434), mRNA	.	.	.	.	.	.	.	.	pfam02333	Phytase	Phytase. Phytase is a secreted enzyme which hydrolyses phytate to release inorganic phosphate. This family appears to represent a novel enzyme that shows phytase activity and has been shown to have a six- bladed propeller folding architecture.	.	.	.	.	.
ENSG00000258768	14	14	12	6.40894	2	0	0		17.444	4.12466	0.00102659	0.00297207	up	yes	AL356019.2	lincRNA	chr14:20260480-20264308:-	gi|355755786|gb|EHH59533.1|	340	1e-33	hypothetical protein EGM_09670, partial [Macaca fascicularis]	gi|551876313|tpe|HG505979.1|	3829	0	TPA: Homo sapiens long non-coding RNA OTTHUMT00000443563.1 (CTD-2292M16.8 gene), lincRNA	.	.	.	.	.	.	.	.	pfam13900	GVQW	Putative binding domain. This short domain is often found nested inside other longer domains. The function is not known, but the domain carries a highly conserved GVQW motif. The members are rich in proline and cysteine. This may be a binding domain.	.	.	.	.	.
ENSG00000160145	7	9	6	3.51427	1	0	0	1	17.4159	4.12233	0.00641956	0.0157609	up	yes	KALRN	protein_coding	chr3:124080023-124726325:+	gi|68362740|ref|NP_008995.2|	6801	0	kalirin isoform 3 [Homo sapiens]	gi|767927941|ref|XM_006713813.2|	10642	0	PREDICTED: Homo sapiens kalirin, RhoGEF kinase (KALRN), transcript variant X7, mRNA	O60229	2579	0	Kalirin	.	.	.	.	pfam00621	RhoGEF	RhoGEF domain. Guanine nucleotide exchange factor for Rho/Rac/Cdc42-like GTPases Also called Dbl-homologous (DH) domain. It appears that pfam00169 domains invariably occur C-terminal to RhoGEF/DH domains.	GO:0008344|adult locomotory behavior;GO:0001662|behavioral fear response;GO:0048148|behavioral response to cocaine;GO:0061368|behavioral response to formalin induced pain;GO:0048013|ephrin receptor signaling pathway;GO:0007186|G-protein coupled receptor signaling pathway;GO:0046959|habituation;GO:0035556|intracellular signal transduction;GO:0007595|lactation;GO:0042711|maternal behavior;GO:006013…	GO:0015629|actin cytoskeleton;GO:0005829|cytosol;GO:0070062|extracellular exosome;GO:0005654|nucleoplasm;GO:0014069|postsynaptic density;	GO:0005524|ATP binding;GO:0005096|GTPase activator activity;GO:0005085|guanyl-nucleotide exchange factor activity;GO:0046872|metal ion binding;GO:0004674|protein serine/threonine kinase activity;GO:0030676|Rac guanyl-nucleotide exchange factor activity;GO:0005089|Rho guanyl-nucleotide exchange factor activity;	K15048	KALRN; kalirin [EC:2.7.11.1]
ENSG00000113522	190	161	161	82.4678	7	10	8	25	17.3871	4.11995	3.18e-29	1.22e-27	up	yes	RAD50	protein_coding	chr5:132556019-132646344:+	gi|19924129|ref|NP_005723.2|	6628	0	DNA repair protein RAD50 [Homo sapiens]	gi|426349896|ref|XM_004042473.1|	6674	0	PREDICTED: Gorilla gorilla gorilla RAD50 homolog (S. cerevisiae), transcript variant 1 (RAD50), mRNA	Q92878	2558	0	DNA repair protein RAD50	SPAP4C9.01c	241	2e-65	COG0419	pfam02463	SMC_N	RecF/RecN/SMC N terminal domain. This domain is found at the N terminus of SMC proteins. The SMC (structural maintenance of chromosomes) superfamily proteins have ATP-binding domains at the N- and C-termini, and two extended coiled-coil domains separated by a hinge in the middle. The eukaryotic SMC proteins form two kind of heterodimers: the SMC1/SMC3 and the SMC2/SMC4 types. These heterodimers c…	GO:0006974|cellular response to DNA damage stimulus;GO:0070192|chromosome organization involved in meiosis;GO:0000729|DNA double-strand break processing;GO:0032508|DNA duplex unwinding;GO:0006310|DNA recombination;GO:0006281|DNA repair;GO:0006260|DNA replication;GO:0006302|double-strand break repair;GO:0000724|double-strand break repair via homologous recombination;GO:0006303|double-strand break …	GO:0000794|condensed nuclear chromosome;GO:0016020|membrane;GO:0030870|Mre11 complex;GO:0000790|nuclear chromatin;GO:0000784|nuclear chromosome, telomeric region;GO:0005654|nucleoplasm;GO:0035861|site of double-strand break;	GO:0004017|adenylate kinase activity;GO:0005524|ATP binding;GO:0016887|ATPase activity;GO:0003677|DNA binding;GO:0003691|double-stranded telomeric DNA binding;GO:0051880|G-quadruplex DNA binding;GO:0046872|metal ion binding;GO:0030674|protein binding, bridging;GO:0043047|single-stranded telomeric DNA binding;	K10866	RAD50; DNA repair protein RAD50 [EC:3.6.-.-]
ENSG00000240522	8	6	8	3.53534	0	0	1		17.3703	4.11855	0.00631881	0.0155372	up	yes	RPL7AP10	processed_pseudogene	chr19:21149648-21150438:-	gi|820996362|ref|XP_012364266.1|	761	6e-98	PREDICTED: 60S ribosomal protein L7a isoform X3 [Nomascus leucogenys]	gi|239985558|ref|NG_001317.3|	791	0	Homo sapiens ribosomal protein L7a pseudogene 10 (RPL7AP10) on chromosome 19	P62425	297	4e-99	60S ribosomal protein L7a	SPBC29A3.04	172	4e-51	COG1358	pfam01248	Ribosomal_L7Ae	Ribosomal protein L7Ae/L30e/S12e/Gadd45 family. This family includes: Ribosomal L7A from metazoa, Ribosomal L8-A and L8-B from fungi, 30S ribosomal protein HS6 from archaebacteria, 40S ribosomal protein S12 from eukaryotes, Ribosomal protein L30 from eukaryotes and archaebacteria. Gadd45 and MyD118.	GO:1904401|cellular response to Thyroid stimulating hormone;GO:0000470|maturation of LSU-rRNA;GO:0006412|translation;	GO:0022625|cytosolic large ribosomal subunit;GO:0005840|ribosome;	GO:0003723|RNA binding;	K02936	RP-L7Ae, RPL7A; large subunit ribosomal protein L7Ae
ENSG00000229298	9	6	7	3.53377	0	0	1		17.3637	4.118	0.0063911	0.0156962	up	yes	TUBB8P1	processed_pseudogene	chr9:21811621-21812347:-	gi|40074248|gb|AAR39410.1|	620	4e-85	beta tubulin [Azumapecten farreri]	gi|384551636|ref|NG_032650.1|	727	0	Homo sapiens methylthioadenosine phosphorylase (MTAP), RefSeqGene on chromosome 9	P18700	242	3e-86	Tubulin beta chain (Fragment)	ECU03g0820i	201	8e-72	COG5023	pfam03953	Tubulin_C	Tubulin C-terminal domain. This family includes the tubulin alpha, beta and gamma chains. Members of this family are involved in polymer formation. Tubulins are GTPases. FtsZ can polymerize into tubes, sheets, and rings in vitro and is ubiquitous in eubacteria and archaea. Tubulin is the major component of microtubules. (The FtsZ GTPases have been split into their won family).	GO:0007017|microtubule-based process;	GO:0005737|cytoplasm;GO:0005874|microtubule;	GO:0005525|GTP binding;GO:0003924|GTPase activity;GO:0005200|structural constituent of cytoskeleton;	.	.
ENSG00000273343	9	6	7	3.50182	1	0	0		17.3636	4.118	0.00646545	0.0158609	up	yes	AC007663.4	sense_intronic	chr22:20318119-20318749:-	.	.	.	.	gi|551892374|tpe|HG512015.1|	631	0	TPA: Homo sapiens long non-coding RNA OTTHUMT00000472274.1 (XXbac-B444P24.13 gene), sense_intronic	.	.	.	.	.	.	.	.	pfam15449	Retinal	Retinal protein. This family of proteins is found in the photoreceptor cells of the retina. Mutations of the gene encoding this protein have been associated with retinal disorders such as retinitis pigmentosa and late-onset progressive retinal atrophy. The function of this family of proteins is unknown, but it is likely to be important in the development and function of the retina.	.	.	.	.	.
ENSG00000154874	202	227	215	103.788	14	7	11		17.2309	4.10693	1.28e-35	8.77e-34	up	yes	CCDC144B	transcribed_unprocessed_pseudogene	chr17:18537800-18625617:-	gi|121942840|sp|Q3MJ40.1|C144B_HUMAN	3654	0	RecName: Full=Coiled-coil domain-containing protein 144B	gi|307775431|ref|NR_036647.1|	8688	0	Homo sapiens coiled-coil domain containing 144B (pseudogene) (CCDC144B), non-coding RNA	.	.	.	.	.	.	.	.	pfam14915	CCDC144C	CCDC144C protein coiled-coil region. This family includes the human protein CCDC144C and the ankyrin repeat domain-containing protein 26-like 1 found in eukaryotes. Its function remains unknown, however, it is known to contain a coiled-coil domain which corresponds to this region. The ankyrin repeat which features in this protein is a common amino acid motif.	.	.	.	.	.
ENSG00000265660	47	22	33	16.3998	1	2	2		17.2286	4.10673	3.52e-07	1.66e-06	up	yes	MIR4664	miRNA	chr8:143733083-143733153:-	.	.	.	.	gi|767952861|ref|XM_005250889.2|	71	4e-28	PREDICTED: Homo sapiens family with sequence similarity 83, member H (FAM83H), transcript variant X5, mRNA	.	.	.	.	.	.	.	.	pfam14698	ASL_C2	Argininosuccinate lyase C-terminal. This domain is found at the C-terminus of argininosuccinate lyase.	.	.	.	.	.
ENSG00000235499	31	33	38	16.491	0	2	3		17.1706	4.10187	2.15e-07	1.03e-06	up	yes	AC073046.1	lincRNA	chr2:73985132-73986343:+	gi|635079866|ref|XP_007968381.1|	221	2e-19	PREDICTED: one cut domain family member 3-like [Chlorocebus sabaeus]	gi|767914141|ref|XM_011532688.1|	390	0	PREDICTED: Homo sapiens tet methylcytosine dioxygenase 3 (TET3), transcript variant X8, mRNA	.	.	.	.	.	.	.	.	pfam13327	T3SS_LEE_assoc	Type III secretion system subunit. This is a family of bacterial putative type III secretion apparatus proteins associated with the locus of enterocyte effacement (LEE).	.	.	.	.	.
ENSG00000203867	0	6	5	1.68839	0	0	0		17.0535	4.092	0.051334	0.0988752	up	no	RBM20	protein_coding	chr10:110644397-110839469:+	gi|612149808|ref|NP_001127835.2|	5676	0	RNA-binding protein 20 [Homo sapiens]	gi|612149807|ref|NM_001134363.2|	7233	0	Homo sapiens RNA binding motif protein 20 (RBM20), mRNA	Q5T481	2187	0	RNA-binding protein 20	.	.	.	.	pfam13893	RRM_5	RNA recognition motif. (a.k.a. RRM, RBD, or RNP domain). The RRM motif is probably diagnostic of an RNA binding protein. RRMs are found in a variety of RNA binding proteins, including various hnRNP proteins, proteins implicated in regulation of alternative splicing, and protein components of snRNPs. The motif also appears in a few single stranded DNA binding proteins.	GO:0007507|heart development;GO:0006397|mRNA processing;GO:0033120|positive regulation of RNA splicing;GO:0008380|RNA splicing;	GO:0005634|nucleus;	GO:0003723|RNA binding;GO:0008270|zinc ion binding;	.	.
ENSG00000229494	2	7	2	1.68836	0	0	0		17.0481	4.09154	0.0314174	0.0647751	up	no	AC012494.1	lincRNA	chr2:78088730-78127806:+	gi|119619989|gb|EAW99583.1|	518	5e-62	hCG2038901, partial [Homo sapiens]	gi|573459795|ref|NR_110287.1|	1103	0	Homo sapiens uncharacterized LOC101927948 (LOC101927948), long non-coding RNA	.	.	.	.	.	.	.	.	pfam03857	Colicin_im	Colicin immunity protein. Colicin immunity proteins are plasmid-encoded proteins necessary for protecting the cell against colicins. Colicins are toxins released by bacteria during times of stress.	.	.	.	.	.
ENSG00000243107	3	7	1	1.68679	0	0	0		17.0354	4.09047	0.0340146	0.0693484	up	no	AC000120.1	sense_overlapping	chr7:92200014-92206857:-	gi|823394923|ref|XP_012424042.1|	159	2e-08	PREDICTED: krev interaction trapped protein 1 isoform X1 [Odobenus rosmarus divergens]	gi|551862191|tpe|HG500404.1|	1589	0	TPA: Homo sapiens long non-coding RNA OTTHUMT00000342025.1 (AC000120.7 gene), sense_overlapping	.	.	.	.	.	.	.	.	pfam10319	7TM_GPCR_Srj	Serpentine type 7TM GPCR chemoreceptor Srj. Chemoreception is mediated in Caenorhabditis elegans by members of the seven-transmembrane G-protein-coupled receptor class (7TM GPCRs) of proteins which are of the serpentine type. Srj is part of the Str superfamily of chemoreceptors. The srj family is designated as the out-group based on its location in preliminary phylogenetic analyses of the entire …	.	.	.	.	.
ENSG00000249618	1	6	4	1.68682	0	0	0		17.0354	4.09046	0.0326222	0.0669411	up	no	LINC02465	lincRNA	chr4:129771659-129955368:+	.	.	.	.	gi|551853944|tpe|HG497248.1|	1777	0	TPA: Homo sapiens long non-coding RNA OTTHUMT00000364127.1 (RP11-422J15.1 gene), lincRNA	.	.	.	.	.	.	.	.	pfam13900	GVQW	Putative binding domain. This short domain is often found nested inside other longer domains. The function is not known, but the domain carries a highly conserved GVQW motif. The members are rich in proline and cysteine. This may be a binding domain.	.	.	.	.	.
ENSG00000231395	4	7	0	1.68523	0	0	0		17.0253	4.08961	0.0524282	0.100641	up	no	ARL4AP4	processed_pseudogene	chr3:23878981-23879498:-	gi|617654286|ref|XP_007535044.1|	429	2e-55	PREDICTED: ADP-ribosylation factor-like protein 4A [Erinaceus europaeus]	gi|952977864|ref|NG_025557.2|	518	0	Homo sapiens ADP ribosylation factor like GTPase 4A pseudogene (LOC100420471) on chromosome 3	P61214	169	9e-57	ADP-ribosylation factor-like protein 4A	.	.	.	.	pfam00025	Arf	ADP-ribosylation factor family. Pfam combines a number of different Prosite families together	GO:0050873|brown fat cell differentiation;	GO:0005829|cytosol;GO:0005730|nucleolus;GO:0005654|nucleoplasm;GO:0005634|nucleus;GO:0005886|plasma membrane;	GO:0005525|GTP binding;	K07945	ARL4; ADP-ribosylation factor-like protein 4
ENSG00000175820	4	7	0	1.68523	0	0	0		17.0253	4.08961	0.0524282	0.100641	up	no	CCDC168	protein_coding	chr13:102729369-102759070:-	gi|226246554|ref|NP_001139669.1|	36611	0	coiled-coil domain-containing protein 168 [Homo sapiens]	gi|226246553|ref|NM_001146197.1|	21466	0	Homo sapiens coiled-coil domain containing 168 (CCDC168), mRNA	.	.	.	.	.	.	.	.	pfam10325	7TM_GPCR_Srz	Serpentine type 7TM GPCR chemoreceptor Srz. Chemoreception is mediated in Caenorhabditis elegans by members of the seven-transmembrane G-protein-coupled receptor class (7TM GPCRs) of proteins which are of the serpentine type. Srz is a solo families amongst the superfamilies of chemoreceptors. Chemoperception is one of the central senses of soil nematodes like C. elegans which are otherwise 'blind…	.	.	.	.	.
ENSG00000227200	2	6	3	1.68525	0	0	0		17.0208	4.08923	0.029036	0.0604339	up	no	AL162724.1	sense_intronic	chr9:124262876-124265809:+	.	.	.	.	gi|551867059|tpe|HG502416.1|	373	0	TPA: Homo sapiens long non-coding RNA OTTHUMT00000054014.1 (RP11-121A14.3 gene), sense_intronic	.	.	.	.	.	.	.	.	pfam07622	DUF1583	Protein of unknown function (DUF1583). Most of these Rhodopirellula baltica hypothetical proteins also match pfam07619.	.	.	.	.	.
ENSG00000241217	2	6	3	1.68525	0	0	0		17.0208	4.08923	0.029036	0.0604339	up	no	RN7SL809P	misc_RNA	chr12:56670450-56670746:-	gi|594691438|ref|XP_007193055.1|	133	1e-07	PREDICTED: uncharacterized protein LOC103017900 [Balaenoptera acutorostrata scammoni]	gi|953266780|ref|NG_045724.1|	297	6e-153	Homo sapiens RNA, 7SL, cytoplasmic 809, pseudogene (RN7SL809P) on chromosome 12	.	.	.	.	.	.	.	.	pfam01433	Peptidase_M1	Peptidase family M1. Members of this family are aminopeptidases. The members differ widely in specificity, hydrolysing acidic, basic or neutral N-terminal residues. This family includes leukotriene-A4 hydrolase, this enzyme also has an aminopeptidase activity.	.	.	.	.	.
ENSG00000252516	3	6	2	1.68369	0	0	0		17.0075	4.0881	0.0290973	0.0605387	up	no	RNA5SP82	rRNA_pseudogene	chr1:247204570-247204661:-	.	.	.	.	gi|523580142|ref|NG_033435.1|	92	1e-39	Homo sapiens RNA, 5S ribosomal pseudogene 82 (RNA5SP82) on chromosome 1	.	.	.	.	.	.	.	.	pfam04780	DUF629	Protein of unknown function (DUF629). This family represents a region of several plant proteins of unknown function. A C2H2 zinc finger is predicted in this region in some family members, but the spacing between the cysteine residues is not conserved throughout the family.	.	.	.	.	.
ENSG00000196110	26	31	23	12.9315	1	2	1	4	17.0005	4.0875	3.21e-06	1.34e-05	up	yes	ZNF699	protein_coding	chr19:9294275-9309838:-	gi|110626177|ref|NP_940937.1|	3332	0	zinc finger protein 699 [Homo sapiens]	gi|1001624539|ref|NM_198535.2|	3358	0	Homo sapiens zinc finger protein 699 (ZNF699), mRNA	Q32M78	1288	0	Zinc finger protein 699	.	.	.	.	pfam01352	KRAB	KRAB box. The KRAB domain (or Kruppel-associated box) is present in about a third of zinc finger proteins containing C2H2 fingers. The KRAB domain is found to be involved in protein-protein interactions. The KRAB domain is generally encoded by two exons. The regions coded by the two exons are known as KRAB-A and KRAB-B. The A box plays an important role in repression by binding to corepressors, w…	GO:0006355|regulation of transcription, DNA-templated;GO:0006351|transcription, DNA-templated;	GO:0005634|nucleus;	GO:0003677|DNA binding;GO:0003700|transcription factor activity, sequence-specific DNA binding;GO:0046872|metal ion binding;GO:0000981|RNA polymerase II transcription factor activity, sequence-specific DNA binding;	K09228	KRAB; KRAB domain-containing zinc finger protein
ENSG00000227212	3	5	3	1.68058	0	0	0		16.9809	4.08584	0.0270543	0.0568114	up	no	PFN1P6	processed_pseudogene	chr1:144442606-144443004:+	gi|694887913|ref|XP_003949545.2|	662	5e-86	PREDICTED: LOW QUALITY PROTEIN: profilin-1 [Pan troglodytes]	gi|410176096|gb|AC253578.2|	399	0	Homo sapiens BAC clone CH17-164B4 from chromosome 1, complete sequence	P62963	210	1e-68	Profilin-1	.	.	.	.	pfam00235	Profilin	Profilin.	GO:0008154|actin polymerization or depolymerization;GO:0071363|cellular response to growth factor stimulus;GO:0001843|neural tube closure;GO:0051054|positive regulation of DNA metabolic process;GO:0051496|positive regulation of stress fiber assembly;GO:0045944|positive regulation of transcription from RNA polymerase II promoter;GO:0050434|positive regulation of viral transcription;GO:0030833|regu…	GO:0005737|cytoplasm;GO:0005856|cytoskeleton;GO:0043005|neuron projection;GO:0005634|nucleus;GO:0045202|synapse;	GO:0003779|actin binding;GO:0005546|phosphatidylinositol-4,5-bisphosphate binding;GO:0017048|Rho GTPase binding;GO:0005102|receptor binding;	K05759	PFN; profilin
ENSG00000279803	4	5	2	1.67901	0	0	0		16.9679	4.08474	0.0282182	0.0589424	up	no	AC009090.5	TEC	chr16:57142652-57144936:+	gi|355756662|gb|EHH60270.1|	327	2e-32	hypothetical protein EGM_11598, partial [Macaca fascicularis]	gi|29124043|gb|AC009090.12|	2285	0	Homo sapiens chromosome 16 clone RP11-407G23, complete sequence	.	.	.	.	.	.	.	.	pfam13900	GVQW	Putative binding domain. This short domain is often found nested inside other longer domains. The function is not known, but the domain carries a highly conserved GVQW motif. The members are rich in proline and cysteine. This may be a binding domain.	.	.	.	.	.
ENSG00000229376	4	5	2	1.67901	0	0	0		16.9679	4.08474	0.0282182	0.0589424	up	no	CICP3	processed_pseudogene	chr1:722092-724903:+	gi|119628402|gb|EAX07997.1|	547	4e-98	hCG1792746, isoform CRA_b [Homo sapiens]	gi|308210780|ref|NG_016558.2|	2269	0	Homo sapiens capicua transcriptional repressor pseudogene 3 (CICP3) on chromosome 1	Q96RK0	191	3e-85	Protein capicua homolog	.	.	.	.	pfam15462	Barttin	Bartter syndrome, infantile, with sensorineural deafness (Barttin). Barttin is a family of mammalian proteins that are chloride ion channel beta-subunits crucial for renal Cl-re-absorption and inner ear K+ secretion. Bartter syndrome is a term covering a heterogeneous group of autosomal recessive salt-losing nephropathies that are caused by disturbed transepithelial sodium chloride re-absorption …	GO:0007420|brain development;GO:0007612|learning;GO:0048286|lung alveolus development;GO:0007613|memory;GO:0000122|negative regulation of transcription from RNA polymerase II promoter;GO:0045892|negative regulation of transcription, DNA-templated;GO:0035176|social behavior;GO:0006351|transcription, DNA-templated;	GO:0043231|intracellular membrane-bounded organelle;GO:0005654|nucleoplasm;GO:0005634|nucleus;GO:0032991|macromolecular complex;	GO:0003682|chromatin binding;GO:0003677|DNA binding;GO:0000981|RNA polymerase II transcription factor activity, sequence-specific DNA binding;	.	.
ENSG00000279400	5	5	1	1.67745	0	0	0		16.9549	4.08363	0.0325844	0.0668821	up	no	AC008957.3	TEC	chr5:36667717-36669958:+	.	.	.	.	gi|269308196|ref|NG_015890.1|	2242	0	Homo sapiens solute carrier family 1 member 3 (SLC1A3), RefSeqGene on chromosome 5	.	.	.	.	.	.	.	.	pfam13743	Thioredoxin_5	Thioredoxin.	.	.	.	.	.
ENSG00000237916	3	4	4	1.67747	0	0	0		16.9549	4.08363	0.0265238	0.0558371	up	no	AC011753.4	processed_pseudogene	chr2:109552536-109552846:+	gi|564319816|ref|XP_001068169.3|	181	3e-15	PREDICTED: 60S ribosomal protein L37-like isoform X1 [Rattus norvegicus]	gi|224493475|ref|NG_010879.1|	311	1e-160	Homo sapiens ribosomal protein L37 pseudogene 12 (RPL37P12) on chromosome 2	P61928	70.9	2e-15	60S ribosomal protein L37	YLR185w	50.8	1e-08	COG2126	pfam01907	Ribosomal_L37e	Ribosomal protein L37e. This family includes ribosomal protein L37 from eukaryotes and archaebacteria. The family contains many conserved cysteines and histidines suggesting that this protein may bind to zinc.	GO:0006412|translation;	GO:0022625|cytosolic large ribosomal subunit;	GO:0019838|growth factor binding;GO:0046872|metal ion binding;GO:0003723|RNA binding;GO:0019843|rRNA binding;GO:0003735|structural constituent of ribosome;	K02922	RP-L37e, RPL37; large subunit ribosomal protein L37e
ENSG00000238286	3	4	4	1.67747	0	0	0		16.9549	4.08363	0.0265238	0.0558371	up	no	SLC35E1P1	processed_pseudogene	chr13:20607268-20608131:+	gi|984106058|ref|XP_015344366.1|	460	8e-89	PREDICTED: solute carrier family 35 member E1 [Marmota marmota marmota]	gi|451958185|ref|NG_007300.3|	864	0	Homo sapiens solute carrier family 35 member E1 pseudogene 1 (SLC35E1P1) on chromosome 13	Q8CD26	178	1e-87	Solute carrier family 35 member E1	.	.	.	.	pfam03151	TPT	Triose-phosphate Transporter family. This family includes transporters with a specificity for triose phosphate.	.	GO:0005794|Golgi apparatus;GO:0016021|integral component of membrane;	.	K15283	SLC35E1; solute carrier family 35, member E1
ENSG00000261335	2	3	6	1.67593	0	0	0		16.9422	4.08255	0.0294024	0.0611102	up	no	AC005837.1	antisense	chr17:76671942-76673658:+	.	.	.	.	gi|756141058|ref|NR_130916.1|	1717	0	Homo sapiens uncharacterized LOC105274304 (LOC105274304), long non-coding RNA	.	.	.	.	.	.	.	.	pfam06432	GPI2	Phosphatidylinositol N-acetylglucosaminyltransferase. Glycosylphosphatidylinositol (GPI) represents an important anchoring molecule for cell surface proteins. The first step in its synthesis is the transfer of N-acetylglucosamine (GlcNAc) from UDP-N-acetylglucosamine to phosphatidylinositol (PI). This step involves products of three or four genes in both yeast (GPI1, GPI2 and GPI3) and mammals (G…	.	.	.	.	.
ENSG00000122420	6	5	0	1.67588	0	0	0		16.9418	4.08251	0.052167	0.100192	up	no	PTGFR	protein_coding	chr1:78303884-78539749:+	gi|88758606|ref|NP_001034674.1|	1467	0	prostaglandin F2-alpha receptor isoform b precursor [Homo sapiens]	gi|88758605|ref|NM_001039585.1|	4450	0	Homo sapiens prostaglandin F receptor (PTGFR), transcript variant 2, mRNA	P43117	469	8e-174	Prostaglandin F2-alpha receptor	.	.	.	.	pfam00001	7tm_1	7 transmembrane receptor (rhodopsin family). This family contains, amongst other G-protein-coupled receptors (GCPRs), members of the opsin family, which have been considered to be typical members of the rhodopsin superfamily. They share several motifs, mainly the seven transmembrane helices, GCPRs of the rhodopsin superfamily. All opsins bind a chromophore, such as 11-cis-retinal. The function of…	GO:0035584|calcium-mediated signaling using intracellular calcium source;GO:0071799|cellular response to prostaglandin D stimulus;GO:0043066|negative regulation of apoptotic process;GO:0008284|positive regulation of cell proliferation;GO:0010628|positive regulation of gene expression;GO:0032355|response to estradiol;GO:0032496|response to lipopolysaccharide;	GO:0005737|cytoplasm;GO:0005576|extracellular region;GO:0016021|integral component of membrane;GO:0005886|plasma membrane;	GO:0004958|prostaglandin F receptor activity;	K04262	PTGFR; prostaglandin F receptor
ENSG00000179869	3	3	5	1.67437	0	0	0		16.9289	4.08142	0.0272826	0.0572367	up	no	ABCA13	protein_coding	chr7:48171458-48647496:+	gi|597709765|ref|NP_689914.3|	26017	0	ATP-binding cassette sub-family A member 13 [Homo sapiens]	gi|597709764|ref|NM_152701.4|	17184	0	Homo sapiens ATP binding cassette subfamily A member 13 (ABCA13), mRNA	Q86UQ4	9994	0	ATP-binding cassette sub-family A member 13	.	.	.	.	pfam00005	ABC_tran	ABC transporter. ABC transporters for a large family of proteins responsible for translocation of a variety of compounds across biological membranes. ABC transporters are the largest family of proteins in many completely sequenced bacteria. ABC transporters are composed of two copies of this domain and two copies of a transmembrane domain pfam00664. These four domains may belong to a single polyp…	GO:0006869|lipid transport;GO:0043312|neutrophil degranulation;	GO:0035577|azurophil granule membrane;GO:0016021|integral component of membrane;GO:0043231|intracellular membrane-bounded organelle;GO:0005886|plasma membrane;GO:0030667|secretory granule membrane;	GO:0005524|ATP binding;GO:0042626|ATPase activity, coupled to transmembrane movement of substances;	K05647	ABCA13; ATP binding cassette, subfamily A (ABC1), member 13
ENSG00000145888	2	2	7	1.67283	0	0	0		16.9158	4.0803	0.0320719	0.065971	up	no	GLRA1	protein_coding	chr5:151822513-151924842:-	gi|426229946|ref|XP_004009044.1|	2062	0	PREDICTED: glycine receptor subunit alpha-1 isoform X2 [Ovis aries]	gi|225690547|ref|NM_000171.3|	1797	0	Homo sapiens glycine receptor alpha 1 (GLRA1), transcript variant 2, mRNA	P57695	791	0	Glycine receptor subunit alpha-1	.	.	.	.	pfam02931	Neur_chan_LBD	Neurotransmitter-gated ion-channel ligand binding domain. This family is the extracellular ligand binding domain of these ion channels. This domain forms a pentameric arrangement in the known structure.	GO:0007340|acrosome reaction;GO:0001508|action potential;GO:0007628|adult walking behavior;GO:0071230|cellular response to amino acid stimulus;GO:0071361|cellular response to ethanol;GO:0071294|cellular response to zinc ion;GO:0006821|chloride transport;GO:0060080|inhibitory postsynaptic potential;GO:0006811|ion transport;GO:0006936|muscle contraction;GO:0051970|negative regulation of transmissio…	GO:0030054|cell junction;GO:0034707|chloride channel complex;GO:0030425|dendrite;GO:0009897|external side of plasma membrane;GO:0060077|inhibitory synapse;GO:0005887|integral component of plasma membrane;GO:0043231|intracellular membrane-bounded organelle;GO:0043005|neuron projection;GO:0043025|neuronal cell body;GO:0043204|perikaryon;GO:0045211|postsynaptic membrane;GO:0045202|synapse;	GO:0016934|extracellular-glycine-gated chloride channel activity;GO:0016594|glycine binding;GO:0030977|taurine binding;GO:0004888|transmembrane signaling receptor activity;GO:0022824|transmitter-gated ion channel activity;GO:0008270|zinc ion binding;	K05193	GLRA1; glycine receptor alpha-1
ENSG00000204612	3	2	6	1.67126	0	0	0		16.9027	4.07918	0.0295885	0.0614278	up	no	FOXB2	protein_coding	chr9:77019655-77020953:+	gi|61966923|ref|NP_001013757.1|	1293	7e-173	forkhead box protein B2 [Homo sapiens]	gi|61966922|ref|NM_001013735.1|	1299	0	Homo sapiens forkhead box B2 (FOXB2), mRNA	Q5VYV0	502	2e-174	Forkhead box protein B2	SPBC16G5.15c	91.3	7e-19	COG5025	pfam00250	Fork_head	Fork head domain.	GO:0009653|anatomical structure morphogenesis;GO:0030154|cell differentiation;GO:0006351|transcription, DNA-templated;	GO:0005634|nucleus;	GO:0000981|RNA polymerase II transcription factor activity, sequence-specific DNA binding;GO:0043565|sequence-specific DNA binding;	K09395	FOXB; forkhead box protein B
ENSG00000232328	5	3	3	1.67123	0	0	0		16.9026	4.07917	0.027399	0.0574318	up	no	AC084030.1	lincRNA	chr2:236733382-236754363:+	.	.	.	.	gi|551848826|tpe|HG495339.1|	880	0	TPA: Homo sapiens long non-coding RNA OTTHUMT00000329068.1 (AC011286.1 gene), lincRNA	.	.	.	.	.	.	.	.	pfam08670	MEKHLA	MEKHLA domain. The MEKHLA domain shares similarity with the PAS domain and is found in the 3' end of plant HD-ZIP III homeobox genes, and bacterial proteins.	.	.	.	.	.
ENSG00000163632	5	3	3	1.67123	0	0	0		16.9026	4.07917	0.027399	0.0574318	up	no	C3orf49	protein_coding	chr3:63819362-63848636:+	gi|74731271|sp|Q96BT1.1|CC049_HUMAN	1479	0	RecName: Full=Putative uncharacterized protein C3orf49	gi|223634017|ref|NR_026866.1|	1289	0	Homo sapiens chromosome 3 open reading frame 49 (C3orf49), long non-coding RNA	.	.	.	.	.	.	.	.	pfam00957	Synaptobrevin	Synaptobrevin.	.	.	.	.	.
ENSG00000226647	5	1	5	1.66502	0	0	0		16.849	4.07459	0.0331292	0.0678055	up	no	AL365356.1	antisense	chr10:5712174-5744067:-	gi|724840971|ref|XP_010364804.1|	271	2e-25	PREDICTED: uncharacterized protein LOC104664840 [Rhinopithecus roxellana]	gi|551868349|tpe|HG502627.1|	945	0	TPA: Homo sapiens long non-coding RNA OTTHUMT00000460931.1 (RP11-336A10.2 gene), antisense	.	.	.	.	.	.	.	.	pfam13900	GVQW	Putative binding domain. This short domain is often found nested inside other longer domains. The function is not known, but the domain carries a highly conserved GVQW motif. The members are rich in proline and cysteine. This may be a binding domain.	.	.	.	.	.
ENSG00000253174	6	1	4	1.66345	0	0	0		16.8354	4.07343	0.033652	0.0687293	up	no	AC009630.2	antisense	chr8:41540381-41545044:-	.	.	.	.	gi|551864680|tpe|HG501115.1|	884	0	TPA: Homo sapiens long non-coding RNA OTTHUMT00000447059.1 (RP11-360L9.7 gene), antisense	.	.	.	.	.	.	.	.	pfam02326	YMF19	Plant ATP synthase F0. This family corresponds to subunit 8 (YMF19) of the F0 complex of plant and algae mitochondrial F-ATPases (EC:3.6.1.34).	.	.	.	.	.
ENSG00000264279	8	1	2	1.66032	0	0	0		16.807	4.07099	0.0380838	0.0763989	up	no	MIR4786	miRNA	chr2:239943015-239943094:-	.	.	.	.	gi|337756968|ref|NR_039949.1|	80	5e-33	Homo sapiens microRNA 4786 (MIR4786), microRNA	.	.	.	.	.	.	.	.	pfam05750	Rubella_Capsid	Rubella capsid protein. Rubella virus is an enveloped positive-strand RNA virus of the family Togaviridae. Virions are composed of three structural proteins: a capsid and two membrane-spanning glycoproteins, E2 and E1. During virus assembly, the capsid interacts with genomic RNA to form nucleocapsids. It has been discovered that capsid phosphorylation serves to negatively regulate binding of vira…	.	.	.	.	.
ENSG00000232762	19	15	25	9.51001	1	0	2		16.7464	4.06578	7.39e-05	0.000256186	up	yes	AL355483.3	antisense	chr1:53304536-53307462:+	.	.	.	.	gi|551896307|tpe|HG492038.1|	752	0	TPA: Homo sapiens long non-coding RNA OTTHUMT00000024739.1 (RP4-784A16.4 gene), antisense	.	.	.	.	.	.	.	.	pfam05095	DUF687	Protein of unknown function (DUF687). This family contains several uncharacterized Chlamydia proteins.	.	.	.	.	.
ENSG00000250848	31	32	35	15.8142	2	1	2		16.7408	4.0653	2.33e-07	1.12e-06	up	yes	AC021087.1	processed_pseudogene	chr5:288833-290321:-	gi|635120239|ref|XP_007983193.1|	1526	0	PREDICTED: serine/threonine-protein phosphatase 4 regulatory subunit 2 isoform X1 [Chlorocebus sabaeus]	gi|966774664|ref|NG_024568.3|	879	0	Homo sapiens protein phosphatase 4 regulatory subunit 2 pseudogene (LOC100421419) on chromosome 5	Q9NY27	591	0	Serine/threonine-protein phosphatase 4 regulatory subunit 2	.	.	.	.	pfam09184	PPP4R2	PPP4R2. PPP4R2 (protein phosphatase 4 core regulatory subunit R2) is the regulatory subunit of the histone H2A phosphatase complex. It has been shown to confer resistance to the anticancer drug cisplatin in yeast, and may confer resistance in higher eukaryotes.	GO:0006464|cellular protein modification process;GO:0006397|mRNA processing;GO:0010569|regulation of double-strand break repair via homologous recombination;GO:0008380|RNA splicing;	GO:0005813|centrosome;GO:0005737|cytoplasm;GO:0005654|nucleoplasm;GO:0005634|nucleus;GO:0030289|protein phosphatase 4 complex;	GO:0030674|protein binding, bridging;GO:0019888|protein phosphatase regulator activity;	K15425	PPP4R2; serine/threonine-protein phosphatase 4 regulatory subunit 2
ENSG00000232803	33	21	24	12.5512	2	1	1		16.6812	4.06015	4.68e-06	1.91e-05	up	yes	SLCO4A1-AS1	antisense	chr20:62663019-62666724:-	gi|355784332|gb|EHH65183.1|	268	2e-22	Solute carrier organic anion transporter family member 4A1, partial [Macaca fascicularis]	gi|551891202|tpe|HG511526.1|	1420	0	TPA: Homo sapiens long non-coding RNA OTTHUMT00000080052.1 (RP11-93B14.5 gene), antisense	Q96BD0	107	1e-23	Solute carrier organic anion transporter family member 4A1	.	.	.	.	pfam03137	OATP	Organic Anion Transporter Polypeptide (OATP) family. This family consists of several eukaryotic Organic-Anion-Transporting Polypeptides (OATPs). Several have been identified mostly in human and rat. Different OATPs vary in tissue distribution and substrate specificity. Since the numbering of different OATPs in particular species was based originally on the order of discovery, similarly numbered O…	GO:0043252|sodium-independent organic anion transport;GO:0070327|thyroid hormone transport;	GO:0005887|integral component of plasma membrane;GO:0005886|plasma membrane;	GO:0015347|sodium-independent organic anion transmembrane transporter activity;GO:0015349|thyroid hormone transmembrane transporter activity;	K14354	SLCO4A; solute carrier organic anion transporter family, member 4A
ENSG00000265112	6	11	4	3.37026	1	0	0		16.6611	4.05841	0.00885291	0.0210143	up	yes	MIR3153	miRNA	chr9:89312225-89312306:+	.	.	.	.	gi|301171312|ref|NR_036108.1|	82	4e-34	Homo sapiens microRNA 3153 (MIR3153), microRNA	.	.	.	.	.	.	.	.	pfam06682	DUF1183	Protein of unknown function (DUF1183). This family consists of several eukaryotic proteins of around 360 residues in length. The function of this family is unknown.	.	.	.	.	.
ENSG00000240429	49	54	50	24.6418	6	0	2		16.587	4.05198	4.28e-10	2.77e-09	up	yes	LRRFIP1P1	processed_pseudogene	chr3:179259028-179261273:-	gi|675798844|ref|XP_008955625.1|	2464	0	PREDICTED: LOW QUALITY PROTEIN: leucine-rich repeat flightless-interacting protein 1 [Pan paniscus]	gi|469608420|ref|NG_033175.1|	2246	0	Homo sapiens leucine rich repeat (in FLII) interacting protein 1 pseudogene 1 (LRRFIP1P1) on chromosome 3	Q32MZ4	874	0	Leucine-rich repeat flightless-interacting protein 1	.	.	.	.	pfam09738	DUF2051	Double stranded RNA binding protein (DUF2051). This is a novel protein identified as interacting with the leucine-rich repeat domain of human flightless-I, FliI protein.	GO:0000122|negative regulation of transcription from RNA polymerase II promoter;GO:0045892|negative regulation of transcription, DNA-templated;GO:0032481|positive regulation of type I interferon production;GO:0006357|regulation of transcription from RNA polymerase II promoter;GO:0006351|transcription, DNA-templated;	GO:0005737|cytoplasm;GO:0005856|cytoskeleton;GO:0005829|cytosol;GO:0005634|nucleus;GO:0005886|plasma membrane;	GO:0045296|cadherin binding;GO:0003677|DNA binding;GO:0003725|double-stranded RNA binding;GO:0042803|protein homodimerization activity;GO:0000978|RNA polymerase II core promoter proximal region sequence-specific DNA binding;GO:0000981|RNA polymerase II transcription factor activity, sequence-specific DNA binding;GO:0001078|transcriptional repressor activity, RNA polymerase II core promoter proxim…	.	.
ENSG00000230042	6	5	10	3.35162	1	0	0		16.5819	4.05154	0.00833627	0.0198993	up	yes	AK3P3	processed_pseudogene	chr7:23129178-23129841:+	gi|388453945|ref|NP_001253064.1|	258	1e-44	GTP:AMP phosphotransferase AK3, mitochondrial [Macaca mulatta]	gi|302487029|ref|NG_026542.1|	664	0	Homo sapiens adenylate kinase 3 pseudogene 3 (AK3P3) on chromosome 7	Q9UIJ7	102	2e-45	GTP:AMP phosphotransferase AK3, mitochondrial	NMA1032	39.3	3e-07	COG0563	pfam00406	ADK	Adenylate kinase.	GO:0046033|AMP metabolic process;GO:0007596|blood coagulation;GO:0046039|GTP metabolic process;GO:0046041|ITP metabolic process;GO:0046051|UTP metabolic process;	GO:0005759|mitochondrial matrix;GO:0005739|mitochondrion;	GO:0005524|ATP binding;GO:0005525|GTP binding;GO:0046899|nucleoside triphosphate adenylate kinase activity;	K00944	AK3; nucleoside-triphosphate--adenylate kinase [EC:2.7.4.10]
ENSG00000178836	6	4	11	3.34851	1	0	0		16.5685	4.05037	0.00897311	0.0212841	up	yes	AC114812.1	transcribed_processed_pseudogene	chr2:233754305-233755345:-	gi|966979099|ref|XP_014966869.1|	870	2e-113	PREDICTED: dnaJ homolog subfamily B member 3-like [Macaca mulatta]	gi|317171914|ref|NR_037694.1|	912	0	Homo sapiens DnaJ heat shock protein family (Hsp40) member B3 pseudogene (LOC100286922), transcript variant 1, non-coding RNA	.	.	.	.	TM0849	92.8	1e-20	COG0484	pfam00226	DnaJ	DnaJ domain. DnaJ domains (J-domains) are associated with hsp70 heat-shock system and it is thought that this domain mediates the interaction. DnaJ-domain is therefore part of a chaperone (protein folding) system. The T-antigens, although not in Prosite are confirmed as DnaJ containing domains from literature.	.	.	.	.	.
ENSG00000232334	9	5	7	3.37887	0	0	1		16.5622	4.04982	0.00801658	0.0192129	up	yes	AL683842.1	processed_pseudogene	chr10:124004304-124004828:-	gi|119569663|gb|EAW49278.1|	391	2e-45	hCG1787954, partial [Homo sapiens]	gi|767963038|ref|XM_005269894.3|	525	0	PREDICTED: Homo sapiens carbohydrate (N-acetylgalactosamine 4-sulfate 6-O) sulfotransferase 15 (CHST15), transcript variant X6, mRNA	.	.	.	.	.	.	.	.	pfam03154	Atrophin-1	Atrophin-1 family. Atrophin-1 is the protein product of the dentatorubral-pallidoluysian atrophy (DRPLA) gene. DRPLA OMIM:125370 is a progressive neurodegenerative disorder. It is caused by the expansion of a CAG repeat in the DRPLA gene on chromosome 12p. This results in an extended polyglutamine region in atrophin-1, that is thought to confer toxicity to the protein, possibly through altering i…	.	.	.	.	.
ENSG00000285979	62	68	79	33.7667	5	0	6		16.284	4.02539	6.48e-13	5.54e-12	up	yes	AC009090.6	antisense	chr16:57177349-57181390:+	gi|355692821|gb|EHH27424.1|	284	3e-26	hypothetical protein EGK_17617, partial [Macaca mulatta]	gi|29124043|gb|AC009090.12|	3479	0	Homo sapiens chromosome 16 clone RP11-407G23, complete sequence	Q8WTZ3	92	1e-18	Zinc finger protein ENSP00000375192	.	.	.	.	pfam13900	GVQW	Putative binding domain. This short domain is often found nested inside other longer domains. The function is not known, but the domain carries a highly conserved GVQW motif. The members are rich in proline and cysteine. This may be a binding domain.	GO:0006355|regulation of transcription, DNA-templated;GO:0006351|transcription, DNA-templated;	GO:0005634|nucleus;	GO:0003677|DNA binding;GO:0046872|metal ion binding;	.	.
ENSG00000115464	3040	3238	3250	1541.08	257	136	120	513	16.1471	4.0132	7.47e-100	2.36e-96	up	yes	USP34	protein_coding	chr2:61187463-61470769:-	gi|119620404|gb|EAW99998.1|	18129	0	ubiquitin specific peptidase 34, partial [Homo sapiens]	gi|110347426|ref|NM_014709.3|	11302	0	Homo sapiens ubiquitin specific peptidase 34 (USP34), mRNA	Q70CQ2	6985	0	Ubiquitin carboxyl-terminal hydrolase 34	SPBC713.02c	136	9e-31	COG5077	pfam00443	UCH	Ubiquitin carboxyl-terminal hydrolase.	GO:0090263|positive regulation of canonical Wnt signaling pathway;GO:0016579|protein deubiquitination;GO:0071108|protein K48-linked deubiquitination;GO:0006511|ubiquitin-dependent protein catabolic process;GO:0016055|Wnt signaling pathway;	GO:0005829|cytosol;	GO:0004197|cysteine-type endopeptidase activity;GO:0004843|ubiquitin-specific protease activity;GO:0036459|ubiquitinyl hydrolase activity;	K11853	USP34; ubiquitin carboxyl-terminal hydrolase 34 [EC:3.4.19.12]
ENSG00000154898	54	47	51	24.5988	2	4	2		16.1197	4.01075	1.89e-10	1.27e-09	up	yes	CCDC144CP	transcribed_processed_pseudogene	chr17:20321164-20403557:+	gi|578830128|ref|XP_006721670.1|	3545	0	PREDICTED: coiled-coil domain-containing protein 144A isoform X1 [Homo sapiens]	gi|767992742|ref|XM_006721607.2|	2453	0	PREDICTED: Homo sapiens coiled-coil domain containing 144A (CCDC144A), transcript variant X1, mRNA	.	.	.	.	.	.	.	.	pfam14915	CCDC144C	CCDC144C protein coiled-coil region. This family includes the human protein CCDC144C and the ankyrin repeat domain-containing protein 26-like 1 found in eukaryotes. Its function remains unknown, however, it is known to contain a coiled-coil domain which corresponds to this region. The ankyrin repeat which features in this protein is a common amino acid motif.	.	.	.	.	.
ENSG00000121743	25	32	18	12.1426	2	1	1	4	16.0983	4.00883	7.98e-06	3.16e-05	up	yes	GJA3	protein_coding	chr13:20138255-20161049:-	gi|22779877|ref|NP_068773.2|	1696	0	gap junction alpha-3 protein [Homo sapiens]	gi|115392136|ref|NM_021954.3|	5206	0	Homo sapiens gap junction protein alpha 3 (GJA3), mRNA	Q9Y6H8	657	0	Gap junction alpha-3 protein	.	.	.	.	pfam00029	Connexin	Connexin.	GO:0007267|cell-cell signaling;GO:0007601|visual perception;	GO:0005922|connexon complex;GO:0016021|integral component of membrane;	GO:0005243|gap junction channel activity;	K07612	GJA3, CX46; gap junction protein, alpha 3
ENSG00000237719	9	18	11	6.18951	0	0	2		16.0404	4.00364	0.00166663	0.00463877	up	yes	Z95152.1	processed_pseudogene	chr6:36091991-36092646:-	gi|686732487|ref|XP_009243392.1|	547	3e-93	PREDICTED: ADP-sugar pyrophosphatase isoform X1 [Pongo abelii]	gi|440503012|gb|JX512452.1|	656	0	Homo sapiens mitogen-activated protein kinase 14 (MAPK14) gene, complete cds	Q9UKK9	214	2e-94	ADP-sugar pyrophosphatase	YBR111c	61.2	8e-20	COG0494	pfam00293	NUDIX	NUDIX domain.	GO:0006338|chromatin remodeling;GO:0019303|D-ribose catabolic process;GO:0034656|nucleobase-containing small molecule catabolic process;GO:0009117|nucleotide metabolic process;GO:0009191|ribonucleoside diphosphate catabolic process;	GO:0005829|cytosol;GO:0070062|extracellular exosome;GO:0005622|intracellular;GO:0005634|nucleus;	GO:0044715|8-oxo-dGDP phosphatase activity;GO:0047631|ADP-ribose diphosphatase activity;GO:0019144|ADP-sugar diphosphatase activity;GO:0000287|magnesium ion binding;GO:0016779|nucleotidyltransferase activity;GO:0042803|protein homodimerization activity;GO:0030515|snoRNA binding;	K13987	NUDT5; ADP-sugar pyrophosphatase / 8-oxo-dGDP phosphatase [EC:3.6.1.13 3.6.1.58 3.6.1.-]
ENSG00000250027	3	8	9	3.24843	0	1	0		15.8531	3.9867	0.0108784	0.0253311	up	yes	AC022272.1	antisense	chr4:163108785-163119965:+	.	.	.	.	gi|551854643|tpe|HG497461.1|	777	0	TPA: Homo sapiens long non-coding RNA OTTHUMT00000364729.1 (RP11-563E2.2 gene), antisense	.	.	.	.	.	.	.	.	pfam06942	GlpM	GlpM protein. This family consists of several bacterial GlpM membrane proteins. GlpM is a hydrophobic protein containing 109 amino acids. It is thought that GlpM may play a role in alginate biosynthesis in Pseudomonas aeruginosa.	.	.	.	.	.
ENSG00000112706	7	9	4	3.24527	0	1	0	1	15.8392	3.98543	0.0101134	0.0237069	up	yes	IMPG1	protein_coding	chr6:75921115-76072678:-	gi|6631090|ref|NP_001554.2|	4194	0	interphotoreceptor matrix proteoglycan 1 isoform 1 precursor [Homo sapiens]	gi|538921624|ref|NM_001563.3|	3558	0	Homo sapiens interphotoreceptor matrix proteoglycan 1 (IMPG1), transcript variant 1, mRNA	Q17R60	1620	0	Interphotoreceptor matrix proteoglycan 1	.	.	.	.	pfam01390	SEA	SEA domain. Domain found in Sea urchin sperm protein, Enterokinase, Agrin (SEA). Proposed function of regulating or binding carbohydrate side chains. Recently a proteolytic activity has been shown for a SEA domain.	GO:0007601|visual perception;	GO:0031012|extracellular matrix;	GO:0005201|extracellular matrix structural constituent;	K19016	IMPG1, SPACR; interphotoreceptor matrix proteoglycan 1
ENSG00000180878	5	7	8	3.24219	0	1	0	1	15.8262	3.98424	0.00956889	0.0225657	up	yes	C11orf42	protein_coding	chr11:6205566-6211132:+	gi|283046748|ref|NP_775796.2|	1487	0	uncharacterized protein C11orf42 [Homo sapiens]	gi|283046747|ref|NM_173525.2|	1140	0	Homo sapiens chromosome 11 open reading frame 42 (C11orf42), mRNA	.	.	.	.	.	.	.	.	pfam15058	Speriolin_N	Speriolin N terminus. This family represents the N-terminus of the sperm centrosome protein speriolin.	.	.	.	.	.
ENSG00000260409	8	7	5	3.2029	1	0	0		15.8064	3.98244	0.00972337	0.0229066	up	yes	AC012414.5	lincRNA	chr15:20729747-20756183:-	gi|355568145|gb|EHH24426.1|	161	1e-13	hypothetical protein EGK_08082, partial [Macaca mulatta]	gi|551879068|tpe|HG506730.1|	1602	0	TPA: Homo sapiens long non-coding RNA OTTHUMT00000420629.1 (RP11-403B2.7 gene), lincRNA	Q6B4Z3	60.5	1e-10	Histone demethylase UTY	.	.	.	.	pfam13900	GVQW	Putative binding domain. This short domain is often found nested inside other longer domains. The function is not known, but the domain carries a highly conserved GVQW motif. The members are rich in proline and cysteine. This may be a binding domain.	GO:0010468|regulation of gene expression;	GO:0005634|nucleus;	GO:0051213|dioxygenase activity;GO:0071558|histone demethylase activity (H3-K27 specific);GO:0046872|metal ion binding;	K11447	UTX, UTY; histone demethylase [EC:1.14.11.-]
ENSG00000285571	10	7	3	3.23172	0	0	1		15.793	3.98121	0.011161	0.0259373	up	yes	AL513548.4	lincRNA	chr6:26677003-26683211:+	.	.	.	.	gi|260446961|emb|AL591044.12|	700	0	Human DNA sequence from clone RP11-396L22 on chromosome 6, complete sequence	.	.	.	.	.	.	.	.	pfam13900	GVQW	Putative binding domain. This short domain is often found nested inside other longer domains. The function is not known, but the domain carries a highly conserved GVQW motif. The members are rich in proline and cysteine. This may be a binding domain.	.	.	.	.	.
ENSG00000207954	25	19	29	11.764	3	0	1		15.7878	3.98074	1.17e-05	4.56e-05	up	yes	MIR138-1	miRNA	chr3:44114212-44114310:+	gi|729729821|ref|XP_010560726.1|	131	8e-08	PREDICTED: testis- and ovary-specific PAZ domain-containing protein 1 [Haliaeetus leucocephalus]	gi|262205394|ref|NR_029700.1|	99	2e-43	Homo sapiens microRNA 138-1 (MIR138-1), microRNA	.	.	.	.	.	.	.	.	pfam00734	CBM_1	Fungal cellulose binding domain.	.	.	.	.	.
ENSG00000257489	10	16	10	5.81424	2	0	0		15.7771	3.97976	0.00201147	0.00550784	up	yes	AC010203.1	transcribed_unprocessed_pseudogene	chr12:100173196-100199783:-	gi|685574514|ref|XP_009179768.1|	445	7e-52	PREDICTED: TBC1 domain family member 2B-like [Papio anubis]	gi|694951808|ref|XR_673575.1|	837	0	PREDICTED: Pan troglodytes uncharacterized LOC104001661 (LOC104001661), transcript variant X6, misc_RNA	Q9UPU7	98.2	4e-21	TBC1 domain family member 2B	.	.	.	.	pfam13900	GVQW	Putative binding domain. This short domain is often found nested inside other longer domains. The function is not known, but the domain carries a highly conserved GVQW motif. The members are rich in proline and cysteine. This may be a binding domain.	GO:0090630|activation of GTPase activity;GO:0006886|intracellular protein transport;GO:0031338|regulation of vesicle fusion;	GO:0005829|cytosol;GO:0012505|endomembrane system;GO:0005622|intracellular;	GO:0005096|GTPase activator activity;GO:0017137|Rab GTPase binding;	.	.
ENSG00000280069	6	2	12	3.1905	1	0	0		15.7525	3.97751	0.0134288	0.0305814	up	yes	AC127024.8	TEC	chr17:30738182-30740275:+	gi|355560594|gb|EHH17280.1|	334	2e-36	hypothetical protein EGK_13646, partial [Macaca mulatta]	gi|290775099|gb|AC240149.2|	2094	0	Homo sapiens FOSMID clone ABC24-15F4 from chromosome 17, complete sequence	.	.	.	.	.	.	.	.	pfam13900	GVQW	Putative binding domain. This short domain is often found nested inside other longer domains. The function is not known, but the domain carries a highly conserved GVQW motif. The members are rich in proline and cysteine. This may be a binding domain.	.	.	.	.	.
ENSG00000227536	11	12	14	6.01594	0	0	2		15.5812	3.96174	0.00168412	0.00468214	up	yes	SOCS5P4	processed_pseudogene	chrX:71043214-71045470:-	gi|441661426|ref|XP_004091516.1|	976	7e-123	PREDICTED: suppressor of cytokine signaling 5 isoform X2 [Nomascus leucogenys]	gi|982290567|ref|XM_005575953.2|	1004	0	PREDICTED: Macaca fascicularis suppressor of cytokine signaling 5 (SOCS5), transcript variant X3, mRNA	O75159	377	2e-122	Suppressor of cytokine signaling 5	.	.	.	.	pfam07525	SOCS_box	SOCS box. The SOCS box acts as a bridge between specific substrate- binding domains and more generic proteins that comprise a large family of E3 ubiquitin protein ligases.	GO:0016049|cell growth;GO:0071404|cellular response to low-density lipoprotein particle stimulus;GO:0019221|cytokine-mediated signaling pathway;GO:0007173|epidermal growth factor receptor signaling pathway;GO:0007259|JAK-STAT cascade;GO:0007175|negative regulation of epidermal growth factor-activated receptor activity;GO:0050728|negative regulation of inflammatory response;GO:0032715|negative reg…	GO:0005737|cytoplasm;GO:0005829|cytosol;	GO:0005154|epidermal growth factor receptor binding;GO:0004860|protein kinase inhibitor activity;GO:0030971|receptor tyrosine kinase binding;	K04698	SOCS5; suppressor of cytokine signaling 5
ENSG00000285570	1	8	1	1.54124	0	0	0		15.5561	3.95941	0.0534771	0.102362	up	no	AL590666.4	antisense	chr1:156689676-156704757:+	.	.	.	.	gi|15705260|emb|AL590666.8|	809	0	Human DNA sequence from clone RP11-66D17 on chromosome 1, complete sequence	.	.	.	.	.	.	.	.	pfam09529	Intg_mem_TP0381	Integral membrane protein (intg_mem_TP0381). This entry represents a family of hydrophobic proteins with seven predicted transmembrane alpha helices. Members are found in Bacillus subtilis (ywaF), TP0381 from Treponema pallidum (TP0381), Streptococcus pyogenes, Rhodococcus erythropolis, etc.	.	.	.	.	.
ENSG00000224746	2	8	0	1.53967	0	0	0		15.5464	3.95851	0.0721921	0.132369	up	no	AC015987.1	antisense	chr7:135926455-135932881:+	.	.	.	.	gi|551862843|tpe|HG500642.1|	804	0	TPA: Homo sapiens long non-coding RNA OTTHUMT00000340907.1 (AC015987.1 gene), antisense	.	.	.	.	.	.	.	.	pfam13900	GVQW	Putative binding domain. This short domain is often found nested inside other longer domains. The function is not known, but the domain carries a highly conserved GVQW motif. The members are rich in proline and cysteine. This may be a binding domain.	.	.	.	.	.
ENSG00000185900	106	101	101	49.8811	8	4	5	17	15.5161	3.9557	3.51e-19	5.44e-18	up	yes	POMK	protein_coding	chr8:43093506-43123434:+	gi|795619209|ref|XP_011730780.1|	1797	0	PREDICTED: protein O-mannose kinase [Macaca nemestrina]	gi|767951263|ref|XM_011544668.1|	1844	0	PREDICTED: Homo sapiens protein-O-mannose kinase (POMK), transcript variant X1, mRNA	Q9H5K3	667	0	Protein O-mannose kinase	.	.	.	.	pfam13900	GVQW	Putative binding domain. This short domain is often found nested inside other longer domains. The function is not known, but the domain carries a highly conserved GVQW motif. The members are rich in proline and cysteine. This may be a binding domain.	GO:0007420|brain development;GO:0046835|carbohydrate phosphorylation;GO:0007611|learning or memory;GO:0050905|neuromuscular process;GO:0001764|neuron migration;GO:0006493|protein O-linked glycosylation;GO:0019233|sensory perception of pain;	GO:0005789|endoplasmic reticulum membrane;GO:0016021|integral component of membrane;	GO:0005524|ATP binding;GO:0019200|carbohydrate kinase activity;GO:0016773|phosphotransferase activity, alcohol group as acceptor;GO:0004672|protein kinase activity;	K17547	SGK196; glycoprotein-mannosyl O6-kinase [EC:2.7.1.183]
ENSG00000280384	1	6	3	1.53502	0	0	0		15.4998	3.95418	0.044481	0.0874176	up	no	FP325332.1	sense_intronic	chr22:46163303-46165347:+	gi|355782636|gb|EHH64557.1|	324	3e-32	hypothetical protein EGM_17802, partial [Macaca fascicularis]	gi|685844803|tpe|LN608955.1|	2045	0	TPA: Homo sapiens long non-coding RNA OTTHUMT00000479014.1 (RP4-695O20.1 gene), sense_intronic	Q8WTZ3	120	5e-29	Zinc finger protein ENSP00000375192	.	.	.	.	pfam13900	GVQW	Putative binding domain. This short domain is often found nested inside other longer domains. The function is not known, but the domain carries a highly conserved GVQW motif. The members are rich in proline and cysteine. This may be a binding domain.	GO:0006355|regulation of transcription, DNA-templated;GO:0006351|transcription, DNA-templated;	GO:0005634|nucleus;	GO:0003677|DNA binding;GO:0046872|metal ion binding;	.	.
ENSG00000122592	1	6	3	1.53502	0	0	0		15.4998	3.95418	0.044481	0.0874176	up	no	HOXA7	protein_coding	chr7:27153716-27157936:-	gi|24497556|ref|NP_008827.2|	972	3e-124	homeobox protein Hox-A7 [Homo sapiens]	gi|84105267|ref|NM_006896.3|	2018	0	Homo sapiens homeobox A7 (HOXA7), mRNA	P31268	379	1e-125	Homeobox protein Hox-A7	.	.	.	.	pfam00046	Homeobox	Homeobox domain.	GO:0001525|angiogenesis;GO:0009952|anterior/posterior pattern specification;GO:0048704|embryonic skeletal system morphogenesis;GO:0001953|negative regulation of cell-matrix adhesion;GO:0045617|negative regulation of keratinocyte differentiation;GO:0002686|negative regulation of leukocyte migration;GO:0045656|negative regulation of monocyte differentiation;GO:0000122|negative regulation of transcr…	GO:0031965|nuclear membrane;GO:0005654|nucleoplasm;GO:0005634|nucleus;	GO:0000978|RNA polymerase II core promoter proximal region sequence-specific DNA binding;GO:0000981|RNA polymerase II transcription factor activity, sequence-specific DNA binding;GO:0043565|sequence-specific DNA binding;GO:0008134|transcription factor binding;GO:0001077|transcriptional activator activity, RNA polymerase II core promoter proximal region sequence-specific binding;	K09307	HOX_7; homeobox protein HoxA/B7
ENSG00000224967	0	5	5	1.53348	0	0	0		15.4904	3.9533	0.0664052	0.123115	up	no	AC009303.1	processed_pseudogene	chr2:117934025-117934789:-	gi|829872235|ref|XP_012641347.1|	192	1e-15	PREDICTED: nuclear factor erythroid 2-related factor 2 isoform X1 [Microcebus murinus]	gi|767921039|ref|XR_923242.1|	280	2e-143	PREDICTED: Homo sapiens uncharacterized LOC101929908 (LOC101929908), ncRNA	Q16236	72	1e-14	Nuclear factor erythroid 2-related factor 2	.	.	.	.	pfam09810	Exo5	Exonuclease V - a 5' deoxyribonuclease. Exonuclease V is a monomeric 5' deoxyribonuclease that is localized in the nucleus. It degrades single-stranded, but not double-stranded, DNA from the 5'-end, and the products are dinucleotides, except the 3'-terminal tri- and tetranucleotides, which are not degraded. The initial hydrolytic cut of exonuclease V on the dephosphorylated substrate produces a m…	GO:0046223|aflatoxin catabolic process;GO:0007568|aging;GO:0045454|cell redox homeostasis;GO:1904385|cellular response to angiotensin;GO:0071498|cellular response to fluid shear stress;GO:0042149|cellular response to glucose starvation;GO:0070301|cellular response to hydrogen peroxide;GO:0071499|cellular response to laminar fluid shear stress;GO:0034599|cellular response to oxidative stress;GO:00…	GO:0005813|centrosome;GO:0000785|chromatin;GO:0005737|cytoplasm;GO:0005829|cytosol;GO:0005794|Golgi apparatus;GO:0005654|nucleoplasm;GO:0005634|nucleus;GO:0005886|plasma membrane;GO:0032993|protein-DNA complex;	GO:0003677|DNA binding;GO:0003700|transcription factor activity, sequence-specific DNA binding;GO:0019904|protein domain specific binding;GO:0001102|RNA polymerase II activating transcription factor binding;GO:0000980|RNA polymerase II distal enhancer sequence-specific DNA binding;GO:0000981|RNA polymerase II transcription factor activity, sequence-specific DNA binding;GO:0001221|transcription co…	K05638	NFE2L2, NRF2; nuclear factor erythroid 2-related factor 2
ENSG00000250015	2	6	2	1.53346	0	0	0		15.4857	3.95286	0.0415076	0.0822902	up	no	AC018752.1	lincRNA	chr5:116302354-116304134:-	.	.	.	.	gi|551857039|tpe|HG498365.1|	206	2e-102	TPA: Homo sapiens long non-coding RNA OTTHUMT00000371039.1 (CTC-339F2.2 gene), lincRNA	.	.	.	.	.	.	.	.	pfam01735	PLA2_B	Lysophospholipase catalytic domain. This family consists of Lysophospholipase / phospholipase B EC:3.1.1.5 and cytosolic phospholipase A2 EC:3.1.4 which also has a C2 domain pfam00168. Phospholipase B enzymes catalyse the release of fatty acids from lysophsopholipids and are capable in vitro of hydrolysing all phospholipids extractable form yeast cells. Cytosolic phospholipase A2 associates with …	.	.	.	.	.
ENSG00000272320	1	5	4	1.53192	0	0	0		15.473	3.95168	0.0433605	0.085527	up	no	AL445309.1	antisense	chr6:3311662-3313650:+	gi|119575536|gb|EAW55132.1|	196	1e-12	chromosome 6 open reading frame 85, isoform CRA_a [Homo sapiens]	gi|551858488|tpe|HG498926.1|	1989	0	TPA: Homo sapiens long non-coding RNA OTTHUMT00000470935.1 (RP11-506K6.4 gene), antisense	.	.	.	.	.	.	.	.	pfam04950	DUF663	Protein of unknown function (DUF663). This family contains several uncharacterized eukaryotic proteins.	.	.	.	.	.
ENSG00000259845	4	6	0	1.53032	0	0	0		15.4621	3.95067	0.0672808	0.124478	up	no	HERC2P10	unprocessed_pseudogene	chr15:30815271-30844153:+	gi|119578073|gb|EAW57669.1|	1544	0	hCG2006901, isoform CRA_f [Homo sapiens]	gi|694989305|ref|XM_009440719.1|	1007	0	PREDICTED: Pan troglodytes E3 ubiquitin-protein ligase HERC2-like (LOC465464), partial mRNA	O95714	549	0	E3 ubiquitin-protein ligase HERC2	SPBC557.03c	50.8	3e-09	COG5184	pfam00415	RCC1	Regulator of chromosome condensation (RCC1) repeat.	GO:0006974|cellular response to DNA damage stimulus;GO:0006303|double-strand break repair via nonhomologous end joining;GO:0006886|intracellular protein transport;GO:0043161|proteasome-mediated ubiquitin-dependent protein catabolic process;GO:0016567|protein ubiquitination;GO:0007283|spermatogenesis;	GO:0005814|centriole;GO:0005737|cytoplasm;GO:0016020|membrane;GO:0005654|nucleoplasm;GO:0005634|nucleus;	GO:0005085|guanyl-nucleotide exchange factor activity;GO:0032183|SUMO binding;GO:0061630|ubiquitin protein ligase activity;GO:0031625|ubiquitin protein ligase binding;GO:0004842|ubiquitin-protein transferase activity;GO:0008270|zinc ion binding;	K10595	HERC2; E3 ubiquitin-protein ligase HERC2 [EC:2.3.2.26]
ENSG00000168282	2	5	3	1.53035	0	0	0		15.4589	3.95036	0.0390235	0.0780363	up	no	MGAT2	protein_coding	chr14:49620795-49623481:+	gi|194375650|dbj|BAG56770.1|	2279	0	unnamed protein product [Homo sapiens]	gi|433288828|ref|NG_033054.1|	2687	0	Homo sapiens ribosomal protein L36a like (RPL36AL), RefSeqGene on chromosome 14	Q10469	877	0	Alpha-1,6-mannosyl-glycoprotein 2-beta-N-acetylglucosaminyltransferase	.	.	.	.	pfam05060	MGAT2	N-acetylglucosaminyltransferase II (MGAT2). UDP-N-acetyl-D-glucosamine:alpha-6-D-mannoside beta-1,2-N- acetylglucosaminyltransferase II (EC 2.4.1.143) (GnT II/MGAT2) is a Golgi resident enzyme that catalyses an essential step in the biosynthetic pathway leading from high mannose to complex N-linked oligosaccharides. Mutations in the MGAT2 gene lead to congenital disorder of glycosylation (CDG IIa…	GO:0009312|oligosaccharide biosynthetic process;GO:0009311|oligosaccharide metabolic process;GO:0006487|protein N-linked glycosylation;GO:0018279|protein N-linked glycosylation via asparagine;	GO:0005794|Golgi apparatus;GO:0000139|Golgi membrane;GO:0005795|Golgi stack;GO:0016021|integral component of membrane;GO:0016020|membrane;	GO:0008455|alpha-1,6-mannosylglycoprotein 2-beta-N-acetylglucosaminyltransferase activity;GO:0030246|carbohydrate binding;	K00736	MGAT2; alpha-1,6-mannosyl-glycoprotein beta-1,2-N-acetylglucosaminyltransferase [EC:2.4.1.143]
ENSG00000202347	2	5	3	1.53035	0	0	0		15.4589	3.95036	0.0390235	0.0780363	up	no	RNU1-16P	snRNA	chr13:113478915-113479078:-	gi|927196956|ref|XP_013836555.1|	192	2e-15	PREDICTED: inactive serine/threonine-protein kinase TEX14 [Sus scrofa]	gi|384475662|ref|NG_032634.1|	164	3e-79	Homo sapiens RNA, U1 small nuclear 16, pseudogene (RNU1-16P) on chromosome 13	.	.	.	.	.	.	.	.	pfam09769	ApoO	Apolipoprotein O. Members of this family promote cholesterol efflux from macrophage cells. They are present in various lipoprotein complexes, including HDL, LDL and VLDL. The apoprotein is secreted by a microsomal triglyceride transfer protein (MTTP)-dependent mechanism, probably as a VLDL-associated protein that is subsequently transferred to HDL.	.	.	.	.	.
ENSG00000249363	3	5	2	1.52878	0	0	0		15.4456	3.94913	0.0391106	0.0781824	up	no	AC011411.1	processed_pseudogene	chr5:145728360-145729349:-	gi|593761582|ref|XP_007119461.1|	848	4e-108	PREDICTED: short transient receptor potential channel 6-like isoform X1 [Physeter catodon]	gi|18390178|gb|AC011411.4|	677	0	Homo sapiens chromosome 5 clone CTB-78O21, complete sequence	Q9MYW0	332	8e-105	Short transient receptor potential channel 6	.	.	.	.	pfam08016	PKD_channel	Polycystin cation channel. This family contains the cation channel region of PKD1 and PKD2 proteins.	GO:0006828|manganese ion transport;GO:0051928|positive regulation of calcium ion transport;GO:0007204|positive regulation of cytosolic calcium ion concentration;GO:0032414|positive regulation of ion transmembrane transporter activity;GO:0051480|cytosolic calcium ion homeostasis;GO:0007338|single fertilization;	GO:0005737|cytoplasm;GO:0005887|integral component of plasma membrane;GO:0005886|plasma membrane;GO:0036057|slit diaphragm;	GO:0005261|cation channel activity;GO:0070679|inositol 1,4,5 trisphosphate binding;GO:0042803|protein homodimerization activity;GO:0015279|store-operated calcium channel activity;	K04969	TRPC6; transient receptor potential cation channel subfamily C member 6
ENSG00000270427	3	5	2	1.52878	0	0	0		15.4456	3.94913	0.0391106	0.0781824	up	no	NRBF2P5	processed_pseudogene	chr10:5776071-5776858:+	gi|197097798|ref|NP_001126988.1|	494	3e-92	nuclear receptor-binding factor 2 [Pongo abelii]	gi|169646519|ref|NG_006646.2|	788	0	Homo sapiens nuclear receptor binding factor 2 pseudogene 5 (NRBF2P5) on chromosome 10	Q5R4C9	194	1e-93	Nuclear receptor-binding factor 2	.	.	.	.	pfam08961	DUF1875	Domain of unknown function (DUF1875). The MIT domain, found in Nuclear receptor-binding factor 2, has no known function.	GO:0006914|autophagy;GO:0043550|regulation of lipid kinase activity;GO:0006355|regulation of transcription, DNA-templated;GO:0034976|response to endoplasmic reticulum stress;GO:0006351|transcription, DNA-templated;	GO:0005776|autophagosome;GO:0031410|cytoplasmic vesicle;GO:0005634|nucleus;GO:0035032|phosphatidylinositol 3-kinase complex, class III;	.	.	.
ENSG00000261329	4	5	1	1.52722	0	0	0		15.4328	3.94793	0.0436469	0.0860228	up	no	AC016597.1	antisense	chr16:27678940-27718806:-	gi|21757265|dbj|BAC05073.1|	392	5e-40	unnamed protein product [Homo sapiens]	gi|666672106|tpe|LK938203.1|	947	0	TPA: Homo sapiens long non-coding RNA OTTHUMT00000473861.1 (CTD-2049O4.1 gene), antisense	O60303	156	3e-40	Protein KIAA0556	.	.	.	.	pfam13900	GVQW	Putative binding domain. This short domain is often found nested inside other longer domains. The function is not known, but the domain carries a highly conserved GVQW motif. The members are rich in proline and cysteine. This may be a binding domain.	.	GO:0042995|cell projection;GO:0005737|cytoplasm;GO:0005856|cytoskeleton;GO:0005615|extracellular space;	.	.	.
ENSG00000257674	2	4	4	1.52724	0	0	0		15.4327	3.94791	0.0384204	0.0770253	up	no	AC020629.1	processed_pseudogene	chr12:42286911-42288560:+	gi|694950591|ref|XP_009423861.1|	1256	0	PREDICTED: LOW QUALITY PROTEIN: insulin-like growth factor 2 mRNA-binding protein 2 [Pan troglodytes]	gi|959241459|ref|NG_021713.2|	1650	0	Homo sapiens insulin like growth factor 2 mRNA binding protein 2 pseudogene (LOC727884) on chromosome 12	Q5RB68	452	0	Insulin-like growth factor 2 mRNA-binding protein 2	.	.	.	.	pfam00013	KH_1	KH domain. KH motifs bind RNA in vitro. Autoantibodies to Nova, a KH domain protein, cause paraneoplastic opsoclonus ataxia.	GO:0051028|mRNA transport;GO:0006417|regulation of translation;	GO:0005737|cytoplasm;GO:0005856|cytoskeleton;GO:0005634|nucleus;	GO:0003730|mRNA 3'-UTR binding;GO:0048027|mRNA 5'-UTR binding;	K17392	IGF2BP2; insulin-like growth factor 2 mRNA-binding protein 2
ENSG00000263982	3	4	3	1.52568	0	0	0		15.4194	3.94667	0.0371507	0.0747439	up	no	AC009716.1	antisense	chr18:76372717-76378275:+	.	.	.	.	gi|551887859|tpe|HG510154.1|	398	0	TPA: Homo sapiens long non-coding RNA OTTHUMT00000444932.1 (RP11-504I13.3 gene), antisense	.	.	.	.	.	.	.	.	pfam13900	GVQW	Putative binding domain. This short domain is often found nested inside other longer domains. The function is not known, but the domain carries a highly conserved GVQW motif. The members are rich in proline and cysteine. This may be a binding domain.	.	.	.	.	.
ENSG00000259677	3	4	3	1.52568	0	0	0		15.4194	3.94667	0.0371507	0.0747439	up	no	AC027176.2	processed_pseudogene	chr15:89876540-89877285:+	gi|767975164|ref|XP_011536990.1|	136	4e-18	PREDICTED: arginine/serine-rich coiled-coil protein 2 isoform X2 [Homo sapiens]	gi|339275836|ref|NG_029303.1|	746	0	Homo sapiens arginine/serine-rich coiled-coil 2 pseudogene (LOC100631255) on chromosome 15	.	.	.	.	.	.	.	.	pfam15477	SMAP	Small acidic protein family. This domain family is found in eukaryotes, and is approximately 70 amino acids in length. There is a single completely conserved residue G that may be functionally important.	.	.	.	.	.
ENSG00000259118	3	4	3	1.52568	0	0	0		15.4194	3.94667	0.0371507	0.0747439	up	no	AL139022.1	antisense	chr14:65082034-65094212:+	gi|440893239|gb|ELR46085.1|	213	5e-18	Protein max, partial [Bos mutus]	gi|551877539|tpe|HG506314.1|	796	0	TPA: Homo sapiens long non-coding RNA OTTHUMT00000414352.1 (RP11-840I19.3 gene), antisense	P61244	79.7	7e-17	Protein max	.	.	.	.	pfam00010	HLH	Helix-loop-helix DNA-binding domain.	GO:0071375|cellular response to peptide hormone stimulus;GO:0009267|cellular response to starvation;GO:0000082|G1/S transition of mitotic cell cycle;GO:0070317|negative regulation of G0 to G1 transition;GO:0000122|negative regulation of transcription from RNA polymerase II promoter;GO:0051402|neuron apoptotic process;GO:0065003|macromolecular complex assembly;GO:0048678|response to axon injury;GO…	GO:0005737|cytoplasm;GO:0030425|dendrite;GO:0071339|MLL1 complex;GO:0000790|nuclear chromatin;GO:0005654|nucleoplasm;GO:0005634|nucleus;GO:0016605|PML body;GO:0032993|protein-DNA complex;GO:0090575|RNA polymerase II transcription factor complex;	GO:0003677|DNA binding;GO:0003700|transcription factor activity, sequence-specific DNA binding;GO:0070888|E-box binding;GO:0046982|protein heterodimerization activity;GO:0042803|protein homodimerization activity;GO:0044877|macromolecular complex binding;GO:0000981|RNA polymerase II transcription factor activity, sequence-specific DNA binding;GO:0003713|transcription coactivator activity;GO:000371…	K04453	MAX; Max protein
ENSG00000236194	4	4	2	1.52411	0	0	0		15.4063	3.94544	0.0385931	0.0772805	up	no	AC099811.1	sense_intronic	chr17:42270517-42272683:-	gi|119581222|gb|EAW60818.1|	287	3e-28	hCG2045118 [Homo sapiens]	gi|666687890|tpe|HG509050.2|	1496	0	TPA: Homo sapiens long non-coding RNA OTTHUMT00000255908.3 (AC003104.1 gene), sense_intronic	.	.	.	.	.	.	.	.	pfam00652	Ricin_B_lectin	Ricin-type beta-trefoil lectin domain.	.	.	.	.	.
ENSG00000275793	4	4	2	1.52411	0	0	0		15.4063	3.94544	0.0385931	0.0772805	up	no	RIMBP3	protein_coding	chr22:18605815-18611919:-	gi|153792195|ref|NP_056487.1|	7270	0	RIMS-binding protein 3A [Homo sapiens]	gi|7940352|gb|AC023490.5|	6105	0	Homo sapiens chromosome 22 clone b33l19 map 22q11, complete sequence	Q9UFD9	2805	0	RIMS-binding protein 3A	.	.	.	.	pfam14604	SH3_9	Variant SH3 domain.	GO:0030154|cell differentiation;GO:0007283|spermatogenesis;	GO:0005737|cytoplasm;GO:0005856|cytoskeleton;	.	.	.
ENSG00000259299	1	2	7	1.5226	0	0	0		15.3937	3.94427	0.0483112	0.0938452	up	no	AC061965.1	processed_pseudogene	chr15:29233673-29235137:-	gi|694890092|ref|XP_009435502.1|	2171	0	PREDICTED: DDB1- and CUL4-associated factor 6 isoform X4 [Pan troglodytes]	gi|302488224|ref|NG_025292.1|	1465	0	Homo sapiens DDB1 and CUL4 associated factor 6 pseudogene (LOC100420707) on chromosome 15	Q5R9B8	808	0	DDB1- and CUL4-associated factor 6	.	.	.	.	pfam00400	WD40	WD domain, G-beta repeat.	GO:0016567|protein ubiquitination;	GO:0080008|Cul4-RING E3 ubiquitin ligase complex;GO:0005634|nucleus;	.	K11795	IQWD1, NRIP, ARCAP; nuclear receptor interaction protein
ENSG00000236732	2	2	6	1.52103	0	0	0		15.3804	3.94302	0.0422198	0.0835076	up	no	AC094019.1	unprocessed_pseudogene	chr3:32151083-32151895:-	gi|586485942|ref|XP_006873458.1|	289	2e-46	PREDICTED: 60S ribosomal protein L21-like [Chrysochloris asiatica]	gi|300796788|ref|NG_023375.1|	367	0	Homo sapiens glycerol-3-phosphate dehydrogenase 1-like (GPD1L), RefSeqGene (LRG_419) on chromosome 3	P49666	129	2e-36	60S ribosomal protein L21	YBR191w	83.6	1e-25	COG2139	pfam01157	Ribosomal_L21e	Ribosomal protein L21e.	GO:0006412|translation;	GO:0022625|cytosolic large ribosomal subunit;GO:0005783|endoplasmic reticulum;	GO:0003735|structural constituent of ribosome;	K02889	RP-L21e, RPL21; large subunit ribosomal protein L21e
ENSG00000229380	4	3	3	1.521	0	0	0		15.3803	3.94301	0.0374003	0.0751845	up	no	AC147651.1	antisense	chr7:561958-565619:+	gi|119607573|gb|EAW87167.1|	579	2e-73	hCG2036715 [Homo sapiens]	gi|916259277|ref|NR_132384.1|	572	0	Homo sapiens uncharacterized LOC101927000 (LOC101927000), long non-coding RNA	.	.	.	.	.	.	.	.	pfam04646	DUF604	Protein of unknown function, DUF604. This family includes a conserved region found in several uncharacterized plant proteins.	.	.	.	.	.
ENSG00000253516	4	3	3	1.521	0	0	0		15.3803	3.94301	0.0374003	0.0751845	up	no	HMGB1P41	processed_pseudogene	chr8:80812142-80812581:-	gi|821125330|ref|XP_012384657.1|	262	2e-25	PREDICTED: LOW QUALITY PROTEIN: high mobility group protein B1-like [Dasypus novemcinctus]	gi|17432884|gb|AC024367.7|	440	0	Homo sapiens chromosome 8, clone RP11-75G10, complete sequence	Q9YH06	103	4e-26	High mobility group protein B1	.	.	.	.	pfam00505	HMG_box	HMG (high mobility group) box.	GO:0002218|activation of innate immune response;GO:0043277|apoptotic cell clearance;GO:0006284|base-excision repair;GO:0031497|chromatin assembly;GO:0032392|DNA geometric change;GO:0051103|DNA ligation involved in DNA repair;GO:0035767|endothelial cell chemotaxis;GO:0001935|endothelial cell proliferation;GO:0001654|eye development;GO:0002437|inflammatory response to antigenic stimulus;GO:0045087|…	GO:0035868|alphav-beta3 integrin-HMGB1 complex;GO:0005623|cell;GO:0009986|cell surface;GO:0000793|condensed chromosome;GO:0005769|early endosome;GO:0005615|extracellular space;GO:0043005|neuron projection;GO:0005634|nucleus;GO:0017053|transcriptional repressor complex;	GO:0000405|bubble DNA binding;GO:0019958|C-X-C chemokine binding;GO:0010858|calcium-dependent protein kinase regulator activity;GO:0005125|cytokine activity;GO:0003684|damaged DNA binding;GO:0003700|transcription factor activity, sequence-specific DNA binding;GO:0008301|DNA binding, bending;GO:0070182|DNA polymerase binding;GO:0003725|double-stranded RNA binding;GO:0000400|four-way junction DNA b…	K10802	HMGB1; high mobility group protein B1
ENSG00000238405	6	4	0	1.52098	0	0	0		15.3789	3.94288	0.0681288	0.125847	up	no	RNA5SP311	rRNA_pseudogene	chr10:46807458-46807573:-	.	.	.	.	gi|953266976|ref|NG_045731.1|	116	8e-53	Homo sapiens RNA, 5S ribosomal pseudogene 317 (RNA5SP317) on chromosome 10	.	.	.	.	.	.	.	.	pfam05992	SbmA_BacA	SbmA/BacA-like family. The Rhizobium meliloti bacA gene encodes a function that is essential for bacterial differentiation into bacteroids within plant cells in the symbiosis between R. meliloti and alfalfa. An Escherichia coli homolog of BacA, SbmA, is implicated in the uptake of microcins and bleomycin. This family is likely to be a subfamily of the ABC transporter family.	.	.	.	.	.
ENSG00000254500	3	2	5	1.51947	0	0	0		15.3673	3.94179	0.0396333	0.0790274	up	no	RANP3	processed_pseudogene	chr11:74652636-74652911:+	gi|742183560|ref|XP_010853468.1|	214	5e-20	PREDICTED: GTP-binding nuclear protein Ran-like [Bison bison bison]	gi|664612671|ref|NG_032364.2|	276	3e-141	Homo sapiens RAN, member RAS oncogene family pseudogene 3 (RANP3) on chromosome 11	P62828	87	8e-21	GTP-binding nuclear protein Ran	.	.	.	.	pfam00071	Ras	Ras family. Includes sub-families Ras, Rab, Rac, Ral, Ran, Rap Ypt1 and more. Shares P-loop motif with GTP_EFTU, arf and myosin_head. See pfam00009 pfam00025, pfam00063. As regards Rab GTPases, these are important regulators of vesicle formation, motility and fusion. They share a fold in common with all Ras GTPases: this is a six-stranded beta-sheet surrounded by five alpha-helices.	GO:0051301|cell division;GO:0071389|cellular response to mineralocorticoid stimulus;GO:0046039|GTP metabolic process;GO:0021766|hippocampus development;GO:0000226|microtubule cytoskeleton organization;GO:0000070|mitotic sister chromatid segregation;GO:0006913|nucleocytoplasmic transport;GO:0006611|protein export from nucleus;GO:0006606|protein import into nucleus;GO:0043393|regulation of protein …	GO:0005737|cytoplasm;GO:0005829|cytosol;GO:0001673|male germ cell nucleus;GO:0002177|manchette;GO:0042470|melanosome;GO:0005643|nuclear pore;GO:0005634|nucleus;GO:0032991|macromolecular complex;GO:0036126|sperm flagellum;	GO:0045505|dynein intermediate chain binding;GO:0019003|GDP binding;GO:0005525|GTP binding;GO:0003924|GTPase activity;GO:0061676|importin-alpha family protein binding;GO:0000287|magnesium ion binding;GO:0019904|protein domain specific binding;GO:0044877|macromolecular complex binding;	K07936	RAN; GTP-binding nuclear protein Ran
ENSG00000226065	3	2	5	1.51947	0	0	0		15.3673	3.94179	0.0396333	0.0790274	up	no	ZBTB45P2	processed_pseudogene	chr2:110383112-110384642:+	gi|686706565|ref|XP_009235282.1|	725	8e-104	PREDICTED: LOW QUALITY PROTEIN: zinc finger and BTB domain-containing protein 45-like [Pongo abelii]	gi|948549901|ref|NG_021578.3|	1531	0	Homo sapiens zinc finger and BTB domain containing 45 pseudogene 2 (ZBTB45P2) on chromosome 2	Q96K62	252	5e-75	Zinc finger and BTB domain-containing protein 45	.	.	.	.	pfam00651	BTB	BTB/POZ domain. The BTB (for BR-C, ttk and bab) or POZ (for Pox virus and Zinc finger) domain is present near the N-terminus of a fraction of zinc finger (pfam00096) proteins and in proteins that contain the pfam01344 motif such as Kelch and a family of pox virus proteins. The BTB/POZ domain mediates homomeric dimerization and in some instances heteromeric dimerization. The structure of the dimer…	GO:0007399|nervous system development;GO:0006351|transcription, DNA-templated;	GO:0005634|nucleus;	GO:0003677|DNA binding;GO:0046872|metal ion binding;GO:0000981|RNA polymerase II transcription factor activity, sequence-specific DNA binding;	K10516	ZBTB45; zinc finger and BTB domain-containing protein 45
ENSG00000234604	4	2	4	1.5179	0	0	0		15.3542	3.94056	0.0389378	0.0778861	up	no	AL021068.2	processed_pseudogene	chr1:169474060-169474159:-	gi|12006209|gb|AAG44787.1|AF271776_1	128	2e-08	DC48 [Homo sapiens]	gi|295808902|emb|FN673858.1|	100	5e-44	Homo sapiens nuclear sequence of mitochondrial origin, RHNumts HSA_NumtS_031	.	.	.	.	.	.	.	.	pfam10060	DUF2298	Uncharacterized membrane protein (DUF2298). This domain, found in various hypothetical bacterial proteins, has no known function.	.	.	.	.	.
ENSG00000254948	2	1	7	1.51793	0	0	0		15.3535	3.94049	0.0486219	0.0943245	up	no	OR7E158P	unprocessed_pseudogene	chr8:11919900-11920809:-	gi|675688880|ref|XP_008957185.1|	495	1e-113	PREDICTED: LOW QUALITY PROTEIN: olfactory receptor 7E24-like [Pan paniscus]	gi|198041901|ref|NG_004376.3|	910	0	Homo sapiens olfactory receptor family 7 subfamily E member 158 pseudogene (OR7E158P) on chromosome 8	Q6IFN5	276	2e-89	Olfactory receptor 7E24	.	.	.	.	pfam13853	7tm_4	Olfactory receptor. The members of this family are transmembrane olfactory receptors.	GO:0050911|detection of chemical stimulus involved in sensory perception of smell;GO:0007186|G-protein coupled receptor signaling pathway;	GO:0016021|integral component of membrane;GO:0005886|plasma membrane;	GO:0004930|G-protein coupled receptor activity;GO:0004984|olfactory receptor activity;	K04257	OLFR; olfactory receptor
ENSG00000249593	6	2	2	1.51477	0	0	0		15.3271	3.93802	0.0425953	0.0841452	up	no	AC011405.1	antisense	chr5:139012647-139051203:+	gi|569004755|ref|XP_006526430.1|	186	5e-13	PREDICTED: nucleotide exchange factor SIL1 isoform X2 [Mus musculus]	gi|551857481|tpe|HG498530.1|	1067	0	TPA: Homo sapiens long non-coding RNA OTTHUMT00000372980.1 (CTB-46B19.2 gene), antisense	Q9EPK6	73.9	4e-13	Nucleotide exchange factor SIL1	.	.	.	.	pfam13900	GVQW	Putative binding domain. This short domain is often found nested inside other longer domains. The function is not known, but the domain carries a highly conserved GVQW motif. The members are rich in proline and cysteine. This may be a binding domain.	GO:0015031|protein transport;	GO:0005783|endoplasmic reticulum;GO:0005788|endoplasmic reticulum lumen;	.	K14001	SIL1, SLS1; nucleotide exchange factor SIL1
ENSG00000249244	14	11	10	5.64064	2	0	0		15.2865	3.93419	0.00223582	0.00605326	up	yes	AC110373.1	unprocessed_pseudogene	chr4:119391831-119395335:-	gi|685543789|ref|XP_009206073.1|	2771	0	PREDICTED: putative glycerol kinase 3 [Papio anubis]	gi|20429616|gb|AC110373.4|	3505	0	Homo sapiens BAC clone RP11-548H18 from 4, complete sequence	Q14409	1069	0	Glycerol kinase 3	Rv3696c	467	1e-150	COG0554	pfam00370	FGGY_N	FGGY family of carbohydrate kinases, N-terminal domain. This domain adopts a ribonuclease H-like fold and is structurally related to the C-terminal domain.	GO:0019563|glycerol catabolic process;GO:0006071|glycerol metabolic process;GO:0046167|glycerol-3-phosphate biosynthetic process;GO:0006641|triglyceride metabolic process;	GO:0005741|mitochondrial outer membrane;GO:0005739|mitochondrion;	GO:0005524|ATP binding;GO:0004370|glycerol kinase activity;	.	.
ENSG00000271763	26	12	16	8.73338	1	1	1		15.2839	3.93394	0.000157662	0.000520905	up	yes	AC091544.5	antisense	chr15:92602910-92620015:+	.	.	.	.	gi|551880081|tpe|HG507434.1|	446	0	TPA: Homo sapiens long non-coding RNA OTTHUMT00000471209.1 (RP11-386M24.9 gene), antisense	.	.	.	.	.	.	.	.	pfam15611	EH_Signature	EH_Signature domain. This domain with a strongly conserved glutamate at the N-terminus and a histidine at the C-terminus, is found in a SWI2/SNF2 four gene operon. Its strict-neighborhood association with SWI2/SNF2 ATPase strongly suggests a function in conjunction with it. The other genes in the operon are a OmpA protein and a TM protein. This has a DNA related function along with the TerY-P tri…	.	.	.	.	.
ENSG00000207741	20	14	19	8.56525	2	1	0		15.2113	3.92708	0.000158637	0.000523812	up	yes	MIR590	miRNA	chr7:74191198-74191294:+	.	.	.	.	gi|290755805|gb|AC211562.4|	97	2e-42	Pan troglodytes BAC clone CH251-329N17 from chromosome 7, complete sequence	.	.	.	.	.	.	.	.	pfam03140	DUF247	Plant protein of unknown function. The function of the plant proteins constituting this family is unknown.	.	.	.	.	.
ENSG00000132854	93	113	111	51.3988	11	4	3	18	15.2074	3.9267	1.89e-18	2.74e-17	up	yes	KANK4	protein_coding	chr1:62236979-62319414:-	gi|156104862|ref|NP_859063.3|	4459	0	KN motif and ankyrin repeat domain-containing protein 4 isoform 1 [Homo sapiens]	gi|156104861|ref|NM_181712.4|	4663	0	Homo sapiens KN motif and ankyrin repeat domains 4 (KANK4), transcript variant 1, mRNA	Q5T7N3	1722	0	KN motif and ankyrin repeat domain-containing protein 4	all2748	74.3	1e-12	COG0666	pfam12075	KN_motif	KN motif. This small motif is found at the N-terminus of Kank proteins and has been called the KN (for Kank N-terminal) motif. This protein is found in eukaryotes. Proteins in this family are typically between 413 to 1202 amino acids in length. This protein is found associated with pfam00023. This protein has two conserved sequence motifs: TPYG and LDLDF. Kank1 was obtained by positional cloning …	.	GO:0005829|cytosol;GO:0015630|microtubule cytoskeleton;	.	.	.
ENSG00000162415	29	36	40	17.0181	4	1	1	6	15.1188	3.91827	1.5e-07	7.37e-07	up	yes	ZSWIM5	protein_coding	chr1:45016399-45306209:-	gi|694885671|ref|XP_513126.4|	5788	0	PREDICTED: zinc finger SWIM domain-containing protein 5 [Pan troglodytes]	gi|149944450|ref|NM_020883.1|	5816	0	Homo sapiens zinc finger SWIM-type containing 5 (ZSWIM5), mRNA	Q9P217	2163	0	Zinc finger SWIM domain-containing protein 5	all4744	57.4	4e-07	COG4715	pfam02118	Srg	Srg family chemoreceptor.	.	GO:0005615|extracellular space;	GO:0008270|zinc ion binding;	.	.
ENSG00000258136	3	9	7	3.09974	0	1	0		15.0778	3.91436	0.0131278	0.0299607	up	yes	AC007622.2	antisense	chr12:107736555-107759968:+	gi|528757776|gb|EPY77435.1|	318	3e-28	PR domain zinc finger protein 4 isoform 2 [Camelus ferus]	gi|635372972|ref|NR_120474.1|	1680	0	Homo sapiens uncharacterized LOC101929162 (LOC101929162), long non-coding RNA	Q9QZP2	125	5e-29	PR domain zinc finger protein 4	.	.	.	.	pfam13465	zf-H2C2_2	Zinc-finger double domain.	GO:0071363|cellular response to growth factor stimulus;GO:0031670|cellular response to nutrient;GO:0030308|negative regulation of cell growth;GO:0010629|negative regulation of gene expression;GO:2000177|regulation of neural precursor cell proliferation;GO:2000736|regulation of stem cell differentiation;GO:0006355|regulation of transcription, DNA-templated;GO:0006366|transcription from RNA polymer…	GO:0005737|cytoplasm;GO:0005829|cytosol;GO:0005654|nucleoplasm;GO:0005634|nucleus;	GO:0005123|death receptor binding;GO:0003677|DNA binding;GO:1990226|histone methyltransferase binding;GO:0046872|metal ion binding;GO:0008168|methyltransferase activity;	K12463	PRDM4; PR domain zinc finger protein 4
ENSG00000235837	8	14	13	5.69131	1	0	1		15.0402	3.91075	0.00205876	0.00562353	up	yes	AC073333.1	antisense	chr7:16695871-16719898:-	gi|74209880|dbj|BAE21252.1|	258	3e-23	unnamed protein product [Mus musculus]	gi|551861194|tpe|HG500033.1|	648	0	TPA: Homo sapiens long non-coding RNA OTTHUMT00000326370.1 (AC073333.8 gene), antisense	Q4R6R4	98.2	1e-22	Basic leucine zipper and W2 domain-containing protein 2	.	.	.	.	pfam02020	W2	eIF4-gamma/eIF5/eIF2-epsilon. This domain of unknown function is found at the C-terminus of several translation initiation factors.	GO:0030154|cell differentiation;GO:0007399|nervous system development;	.	.	.	.
ENSG00000196159	5	7	7	3.08776	0	0	1	1	15.0377	3.91052	0.0116536	0.0269517	up	yes	FAT4	protein_coding	chr4:125316399-125492932:+	gi|165932370|ref|NP_078858.4|	25996	0	protocadherin Fat 4 isoform 3 precursor [Homo sapiens]	gi|165932369|ref|NM_024582.4|	16104	0	Homo sapiens FAT atypical cadherin 4 (FAT4), transcript variant 3, mRNA	Q6V0I7	10000	0	Protocadherin Fat 4	.	.	.	.	pfam00028	Cadherin	Cadherin domain.	GO:0001658|branching involved in ureteric bud morphogenesis;GO:0021987|cerebral cortex development;GO:0072137|condensed mesenchymal cell proliferation;GO:0048565|digestive tract development;GO:0008543|fibroblast growth factor receptor signaling pathway;GO:0003007|heart morphogenesis;GO:0007157|heterophilic cell-cell adhesion via plasma membrane cell adhesion molecules;GO:0035329|hippo signaling;G…	GO:0045177|apical part of cell;GO:0070062|extracellular exosome;GO:0016021|integral component of membrane;GO:0005622|intracellular;GO:0005886|plasma membrane;	GO:0005509|calcium ion binding;	K16669	FAT4; protocadherin Fat 4
ENSG00000252498	7	8	4	3.05578	1	0	0		15.0377	3.91051	0.0123528	0.0283703	up	yes	RNU6-1016P	snRNA	chr6:75644084-75644177:+	.	.	.	.	gi|953266966|ref|NG_046011.1|	94	1e-40	Homo sapiens RNA, U6 small nuclear 1016, pseudogene (RNU6-1016P) on chromosome 6	.	.	.	.	.	.	.	.	pfam09123	DUF1931	Domain of unknown function (DUF1931). Members of this family, which are found in a set of hypothetical bacterial proteins, contain a core of six alpha-helices, where one central helix is surrounded by the other five. The exact function of this family has not, as yet, been determined.	.	.	.	.	.
ENSG00000217165	37	33	36	17.2173	2	3	1		15.0345	3.91021	8.95e-08	4.49e-07	up	yes	ANKRD18EP	processed_pseudogene	chr6:39110321-39112952:+	gi|119624383|gb|EAX03978.1|	547	2e-60	hCG2041190 [Homo sapiens]	gi|755573645|ref|NM_001304793.1|	2632	0	Homo sapiens SAYSVFN motif domain containing 1 (SAYSD1), transcript variant 2, mRNA	.	.	.	.	.	.	.	.	pfam14915	CCDC144C	CCDC144C protein coiled-coil region. This family includes the human protein CCDC144C and the ankyrin repeat domain-containing protein 26-like 1 found in eukaryotes. Its function remains unknown, however, it is known to contain a coiled-coil domain which corresponds to this region. The ankyrin repeat which features in this protein is a common amino acid motif.	.	.	.	.	.
ENSG00000275956	5	5	9	3.08418	0	1	0		15.0118	3.90802	0.0122414	0.0281524	up	yes	AC104446.1	processed_pseudogene	chr3:52732547-52733867:+	gi|239787098|ref|NP_001154897.1|	862	2e-107	zinc finger protein 610 isoform a [Homo sapiens]	gi|586598072|ref|NG_012243.2|	1321	0	Homo sapiens zinc finger protein 610 pseudogene (LOC100301990) on chromosome 3	Q8N9Z0	336	7e-109	Zinc finger protein 610	.	.	.	.	pfam01352	KRAB	KRAB box. The KRAB domain (or Kruppel-associated box) is present in about a third of zinc finger proteins containing C2H2 fingers. The KRAB domain is found to be involved in protein-protein interactions. The KRAB domain is generally encoded by two exons. The regions coded by the two exons are known as KRAB-A and KRAB-B. The A box plays an important role in repression by binding to corepressors, w…	GO:0006351|transcription, DNA-templated;	GO:0005634|nucleus;	GO:0003677|DNA binding;GO:0046872|metal ion binding;GO:0000981|RNA polymerase II transcription factor activity, sequence-specific DNA binding;	K09228	KRAB; KRAB domain-containing zinc finger protein
ENSG00000233613	7	5	7	3.04646	1	0	0		14.9987	3.90676	0.011872	0.0273855	up	yes	DCUN1D2-AS	antisense	chr13:113468901-113476135:+	.	.	.	.	gi|551876264|tpe|HG505907.1|	330	3e-171	TPA: Homo sapiens long non-coding RNA OTTHUMT00000045939.1 (RP11-230F18.2 gene), antisense	.	.	.	.	.	.	.	.	pfam06726	BC10	Bladder cancer-related protein BC10. This family consists of a series of short proteins of around 90 residues in length. The human protein BC10 has been implicated in bladder cancer where the transcription of the gene coding for this protein is nearly completely abolished in highly invasive transitional cell carcinomas (TCCs). The protein is a small globular protein containing two transmembrane h…	.	.	.	.	.
ENSG00000239218	8	4	7	3.04179	1	0	0		14.9789	3.90486	0.0124698	0.0286033	up	yes	RPS20P22	transcribed_processed_pseudogene	chr8:38434347-38435664:-	gi|11493483|gb|AAG35515.1|AF130117_48	368	5e-39	PRO2550 [Homo sapiens]	gi|188219627|ref|NG_007729.1|	1318	0	Homo sapiens fibroblast growth factor receptor 1 (FGFR1), RefSeqGene on chromosome 8	P23403	135	1e-36	40S ribosomal protein S20	SPCC576.09	105	2e-26	COG0051	pfam13900	GVQW	Putative binding domain. This short domain is often found nested inside other longer domains. The function is not known, but the domain carries a highly conserved GVQW motif. The members are rich in proline and cysteine. This may be a binding domain.	GO:0006412|translation;	GO:0015935|small ribosomal subunit;	GO:0003723|RNA binding;GO:0003735|structural constituent of ribosome;	K02969	RP-S20e, RPS20; small subunit ribosomal protein S20e
ENSG00000267742	9	4	6	3.04022	1	0	0		14.9721	3.90421	0.0127292	0.0291471	up	yes	SINHCAFP2	processed_pseudogene	chr18:60016778-60017441:-	gi|351710993|gb|EHB13912.1|	646	2e-82	Protein FAM60A [Heterocephalus glaber]	gi|953768425|ref|NG_027872.2|	664	0	Homo sapiens family with sequence similarity 60 member C, pseudogene (FAM60CP) on chromosome 18	Q9NP50	254	2e-83	SIN3-HDAC complex-associated factor	.	.	.	.	pfam15396	FAM60A	Protein Family FAM60A. This protein family, FAM60A is a family of proteins is found in eukaryotes. It is known to be a cell cycle protein that binds to the promoter of a gene transcription repressor complex, named SIN4-HDAC complex. This means that FAM60A has an important role to play in 'switching on' gene expression. Proteins in this family are typically between 179 and 324 amino acids in lengt…	GO:0045596|negative regulation of cell differentiation;GO:0030336|negative regulation of cell migration;GO:0008284|positive regulation of cell proliferation;	GO:0016580|Sin3 complex;	.	.	.
ENSG00000268262	12	4	3	3.06747	0	0	1		14.9507	3.90214	0.0152864	0.0342616	up	yes	AC011445.1	sense_overlapping	chr19:39314651-39320858:-	gi|817263165|ref|XP_012291238.1|	1020	5e-129	PREDICTED: leucine-rich repeat and fibronectin type III domain-containing protein 1 isoform X1 [Aotus nancymaae]	gi|551889473|tpe|HG510795.1|	877	0	TPA: Homo sapiens long non-coding RNA OTTHUMT00000463837.1 (CTC-246B18.8 gene), sense_overlapping	Q9P244	367	1e-119	Leucine-rich repeat and fibronectin type III domain-containing protein 1	SPy1798	54.3	2e-07	COG4886	pfam13855	LRR_8	Leucine rich repeat.	GO:0007409|axonogenesis;	GO:0030054|cell junction;GO:0009986|cell surface;GO:0005615|extracellular space;GO:0016021|integral component of membrane;GO:0005886|plasma membrane;GO:0014069|postsynaptic density;GO:0045211|postsynaptic membrane;	.	K16354	LRFN1, SALM2; leucine-rich repeat and fibronectin type-III domain-containing protein 1
ENSG00000266708	11	3	5	3.06857	0	1	0		14.9447	3.90156	0.0143571	0.0324549	up	yes	AP001793.1	antisense	chr18:8635179-8636347:-	gi|149036250|gb|EDL90909.1|	162	2e-11	rCG35675, isoform CRA_a [Rattus norvegicus]	gi|551887112|tpe|HG509728.1|	780	0	TPA: Homo sapiens long non-coding RNA OTTHUMT00000444014.1 (RP11-661O13.1 gene), antisense	P35284	67.8	3e-12	Ras-related protein Rab-12	.	.	.	.	pfam00071	Ras	Ras family. Includes sub-families Ras, Rab, Rac, Ral, Ran, Rap Ypt1 and more. Shares P-loop motif with GTP_EFTU, arf and myosin_head. See pfam00009 pfam00025, pfam00063. As regards Rab GTPases, these are important regulators of vesicle formation, motility and fusion. They share a fold in common with all Ras GTPases: this is a six-stranded beta-sheet surrounded by five alpha-helices.	GO:0006914|autophagy;GO:0044257|cellular protein catabolic process;GO:0008333|endosome to lysosome transport;GO:0015031|protein transport;	GO:0005776|autophagosome;GO:0005768|endosome;GO:0005794|Golgi apparatus;GO:0000139|Golgi membrane;GO:0005765|lysosomal membrane;GO:0005764|lysosome;GO:0055038|recycling endosome membrane;GO:0030141|secretory granule;	GO:0019003|GDP binding;GO:0005525|GTP binding;GO:0003924|GTPase activity;	K07907	RAB12; Ras-related protein Rab-12
ENSG00000268034	12	12	10	5.49509	2	0	0		14.8691	3.89425	0.00254927	0.00681848	up	yes	AC243960.2	processed_pseudogene	chr19:41506152-41506898:+	gi|24119203|ref|NP_705935.1|	740	7e-100	tropomyosin alpha-3 chain isoform Tpm3.1cy [Homo sapiens]	gi|589908419|ref|NG_005726.4|	747	0	Homo sapiens tropomyosin 3 pseudogene 5 (TPM3P5) on chromosome 19	Q63610	290	2e-100	Tropomyosin alpha-3 chain	.	.	.	.	pfam00261	Tropomyosin	Tropomyosin.	GO:0007015|actin filament organization;GO:0007420|brain development;GO:0006936|muscle contraction;	GO:0005884|actin filament;GO:0005903|brush border;GO:0005862|muscle thin filament tropomyosin;	GO:0051015|actin filament binding;GO:0008307|structural constituent of muscle;	K09290	TPM3; tropomyosin 3
ENSG00000225920	12	12	10	5.49509	2	0	0		14.8691	3.89425	0.00254927	0.00681848	up	yes	RIMKLBP2	processed_pseudogene	chr1:219199914-219200567:-	gi|731274028|ref|XP_010606115.1|	388	5e-71	PREDICTED: beta-citrylglutamate synthase B isoform X3 [Fukomys damarensis]	gi|663429627|ref|NG_027041.2|	654	0	Homo sapiens ribosomal modification protein rimK-like family member B pseudogene 2 (RIMKLBP2) on chromosome 1	Q0VCE9	153	9e-72	Beta-citrylglutamate synthase B	PM0826	53.9	8e-10	COG0189	pfam08443	RimK	RimK-like ATP-grasp domain. This ATP-grasp domain is found in the ribosomal S6 modification enzyme RimK.	GO:0006464|cellular protein modification process;	GO:0005737|cytoplasm;	GO:0005524|ATP binding;GO:0072591|citrate-L-glutamate ligase activity;GO:0046872|metal ion binding;GO:0072590|N-acetyl-L-aspartate-L-glutamate ligase activity;	K18310	RIMKLB, NAAGS-I; beta-citrylglutamate/N-acetylaspartylglutamate synthase [EC:6.3.1.17 6.3.2.41]
ENSG00000110344	1150	1147	1140	558.332	106	38	57	201	14.8675	3.89409	7.82e-70	5.97e-67	up	yes	UBE4A	protein_coding	chr11:118359585-118399211:+	gi|323362983|ref|NP_001191006.1|	5562	0	ubiquitin conjugation factor E4 A isoform 2 [Homo sapiens]	gi|323362982|ref|NM_001204077.1|	6103	0	Homo sapiens ubiquitination factor E4A (UBE4A), transcript variant 2, mRNA	Q14139	2147	0	Ubiquitin conjugation factor E4 A	SPAC20H4.10	268	2e-72	COG5113	pfam10408	Ufd2P_core	Ubiquitin elongating factor core. This is the most conserved part of the core region of Ufd2P ubiquitin elongating factor or E4, running from helix alpha-11 to alpha-38. It consists of 31 helices of variable length connected by loops of variable size forming a compact unit; the helical packing pattern of the compact unit consists of five structural repeats that resemble tandem Armadillo (ARM) rep…	GO:0000209|protein polyubiquitination;GO:0030433|ER-associated ubiquitin-dependent protein catabolic process;GO:0006511|ubiquitin-dependent protein catabolic process;	GO:0005737|cytoplasm;GO:0005634|nucleus;GO:0000151|ubiquitin ligase complex;	GO:0034450|ubiquitin-ubiquitin ligase activity;	K10596	UBE4A; ubiquitin conjugation factor E4 A [EC:2.3.2.27]
ENSG00000106258	18	15	19	8.45164	1	1	1	3	14.7532	3.88295	0.000154501	0.000511529	up	yes	CYP3A5	protein_coding	chr7:99648194-99680026:-	gi|767946940|ref|XP_011514147.1|	1263	4e-161	PREDICTED: cytochrome P450 3A5 isoform X3 [Homo sapiens]	gi|628601930|ref|NR_033807.2|	3320	0	Homo sapiens cytochrome P450 family 3 subfamily A member 5 (CYP3A5), transcript variant 3, non-coding RNA	P20815	489	2e-159	Cytochrome P450 3A5	BH0579	147	2e-36	COG2124	pfam00067	p450	Cytochrome P450. Cytochrome P450s are haem-thiolate proteins involved in the oxidative degradation of various compounds. They are particularly well known for their role in the degradation of environmental toxins and mutagens. They can be divided into 4 classes, according to the method by which electrons from NAD(P)H are delivered to the catalytic site. Sequence conservation is relatively low with…	GO:0009822|alkaloid catabolic process;GO:0042737|drug catabolic process;GO:0002933|lipid hydroxylation;GO:0070989|oxidative demethylation;GO:0008202|steroid metabolic process;GO:0006805|xenobiotic metabolic process;	GO:0005789|endoplasmic reticulum membrane;GO:0043231|intracellular membrane-bounded organelle;GO:0031090|organelle membrane;	GO:0070330|aromatase activity;GO:0020037|heme binding;GO:0005506|iron ion binding;GO:0004497|monooxygenase activity;GO:0016491|oxidoreductase activity;GO:0019825|oxygen binding;	K17690	CYP3A5; cytochrome P450, family 3, subfamily A, polypeptide 5 [EC:1.14.14.1]
ENSG00000280435	262	291	261	132.509	16	18	13		14.7528	3.88292	2.34e-42	2.82e-40	up	yes	AC006058.4	TEC	chr3:44115818-44117487:-	.	.	.	.	gi|4204247|gb|AC006058.1|	1670	0	Homo sapiens 3p22-7 PAC RPCI4-555D20 (Roswell Park Cancer Institute Human PAC Library) complete sequence	.	.	.	.	.	.	.	.	pfam13900	GVQW	Putative binding domain. This short domain is often found nested inside other longer domains. The function is not known, but the domain carries a highly conserved GVQW motif. The members are rich in proline and cysteine. This may be a binding domain.	.	.	.	.	.
ENSG00000285984	10	11	14	5.71608	0	2	0		14.6877	3.87653	0.00234795	0.00633011	up	yes	AC009301.1	lincRNA	chr2:30887626-30897387:-	.	.	.	.	gi|7243885|gb|AC009301.3|	196	2e-96	Homo sapiens BAC clone RP11-62F14 from 2, complete sequence	.	.	.	.	.	.	.	.	pfam13136	DUF3984	Protein of unknown function (DUF3984). This family of proteins is functionally uncharacterized. This family of proteins is found in eukaryotes. Proteins in this family are typically between 393 and 442 amino acids in length.	.	.	.	.	.
ENSG00000232713	11	15	8	5.54056	1	1	0		14.5915	3.86706	0.00243342	0.00653706	up	yes	AC010733.1	processed_pseudogene	chr2:60938204-60938604:-	gi|944427660|gb|KQL70703.1|	554	2e-69	ribosomal protein S12 [Alligator mississippiensis]	gi|224494617|ref|NG_010533.1|	401	0	Homo sapiens ribosomal protein S12 pseudogene 3 (RPS12P3) on chromosome 2	P46405	211	3e-69	40S ribosomal protein S12	SPCC962.04	118	3e-33	COG1358	pfam01248	Ribosomal_L7Ae	Ribosomal protein L7Ae/L30e/S12e/Gadd45 family. This family includes: Ribosomal L7A from metazoa, Ribosomal L8-A and L8-B from fungi, 30S ribosomal protein HS6 from archaebacteria, 40S ribosomal protein S12 from eukaryotes, Ribosomal protein L30 from eukaryotes and archaebacteria. Gadd45 and MyD118.	GO:0006412|translation;	GO:0022627|cytosolic small ribosomal subunit;	GO:0003735|structural constituent of ribosome;	K02951	RP-S12e, RPS12; small subunit ribosomal protein S12e
ENSG00000224269	7	16	10	5.36355	2	0	0		14.5192	3.85989	0.00347497	0.00906442	up	yes	AP000697.1	antisense	chr21:36698773-36701564:-	.	.	.	.	gi|551891854|tpe|HG511789.1|	339	3e-176	TPA: Homo sapiens long non-coding RNA OTTHUMT00000194708.1 (AP000697.6 gene), antisense	.	.	.	.	.	.	.	.	pfam08618	Opi1	Transcription factor Opi1. Opi1 is a leucine zipper containing yeast transcription factor that negatively regulates phospholipid biosynthesis. It represses the expression of several UAS(INO) cis acting element containing genes and its activity is mediated by phosphorylations catalysed by protein kinase A, protein kinase C and casein kinase II.	.	.	.	.	.
ENSG00000181619	108	141	128	61.5391	5	11	6	22	14.5179	3.85976	5.92e-21	1.08e-19	up	yes	GPR135	protein_coding	chr14:59429022-59465342:-	gi|119601157|gb|EAW80751.1|	1735	0	G protein-coupled receptor 135 [Homo sapiens]	gi|13159911|emb|AL159140.4|	4578	0	Human chromosome 14 DNA sequence BAC R-131E8 of library RPCI-11 from chromosome 14 of Homo sapiens (Human), complete sequence	Q8IZ08	671	0	G-protein coupled receptor 135	.	.	.	.	pfam00001	7tm_1	7 transmembrane receptor (rhodopsin family). This family contains, amongst other G-protein-coupled receptors (GCPRs), members of the opsin family, which have been considered to be typical members of the rhodopsin superfamily. They share several motifs, mainly the seven transmembrane helices, GCPRs of the rhodopsin superfamily. All opsins bind a chromophore, such as 11-cis-retinal. The function of…	.	GO:0005768|endosome;GO:0010008|endosome membrane;GO:0016021|integral component of membrane;GO:0005886|plasma membrane;	GO:1990763|arrestin family protein binding;GO:0004930|G-protein coupled receptor activity;	K08427	GPR135; G protein-coupled receptor 135
ENSG00000243232	11	14	26	8.30507	1	0	2	3	14.4915	3.85713	0.0003151	0.000992615	up	yes	PCDHAC2	protein_coding	chr5:140966235-141012344:+	gi|9256600|ref|NP_061722.1|	4855	0	protocadherin alpha-C2 isoform 1 precursor [Homo sapiens]	gi|256985172|ref|NM_018899.5|	5963	0	Homo sapiens protocadherin alpha subfamily C, 2 (PCDHAC2), transcript variant 1, mRNA	Q9Y5I4	1867	0	Protocadherin alpha-C2	.	.	.	.	pfam08266	Cadherin_2	Cadherin-like. This cadherin domain is usually the most N-terminal copy of the domain.	GO:0007155|cell adhesion;GO:0007267|cell-cell signaling;GO:0007156|homophilic cell adhesion via plasma membrane adhesion molecules;GO:0007399|nervous system development;	GO:0005887|integral component of plasma membrane;	GO:0005509|calcium ion binding;	K16493	PCDHA; protocadherin alpha
ENSG00000237234	17	12	22	8.2921	1	1	1		14.4566	3.85366	0.000211215	0.000684855	up	yes	Z99289.1	antisense	chr6:112154765-112166476:+	.	.	.	.	gi|666688089|tpe|HG499541.2|	366	0	TPA: Homo sapiens long non-coding RNA OTTHUMT00000459241.2 (RP1-142L7.5 gene), antisense	.	.	.	.	.	.	.	.	pfam10324	7TM_GPCR_Srw	Serpentine type 7TM GPCR chemoreceptor Srw. Chemoreception is mediated in Caenorhabditis elegans by members of the seven-transmembrane G-protein-coupled receptor class (7TM GPCRs) of proteins which are of the serpentine type. Srw is a solo family amongst the superfamilies of chemoreceptors. Chemoperception is one of the central senses of soil nematodes like C. elegans which are otherwise 'blind' …	.	.	.	.	.
ENSG00000228060	40	26	35	16.392	3	0	3		14.4241	3.85041	3.46e-07	1.63e-06	up	yes	AL365277.1	antisense	chr1:39565067-39573203:+	gi|987955317|ref|XP_015422512.1|	262	2e-23	PREDICTED: polyadenylate-binding protein 4 [Myotis davidii]	gi|684179362|ref|NR_125979.1|	551	0	Homo sapiens uncharacterized LOC101929516 (LOC101929516), long non-coding RNA	Q13310	96.7	1e-21	Polyadenylate-binding protein 4	.	.	.	.	pfam11143	DUF2919	Protein of unknown function (DUF2919). This bacterial family of proteins has no known function. Some members are annotated as YfeZ however this cannot be confirmed.	GO:0007596|blood coagulation;GO:0061515|myeloid cell development;GO:0043488|regulation of mRNA stability;GO:0006401|RNA catabolic process;GO:0006396|RNA processing;GO:0006412|translation;	GO:0005737|cytoplasm;GO:0010494|cytoplasmic stress granule;GO:0005829|cytosol;GO:0005634|nucleus;	GO:0003729|mRNA binding;GO:0008143|poly(A) binding;GO:0008266|poly(U) RNA binding;GO:0003723|RNA binding;	K13126	PABPC; polyadenylate-binding protein
ENSG00000136098	97	82	90	43.7264	8	4	4	16	14.4113	3.84913	8.33e-17	1.03e-15	up	yes	NEK3	protein_coding	chr13:52132639-52159861:-	gi|931584194|ref|XP_014202922.1|	1688	0	PREDICTED: serine/threonine-protein kinase Nek3 isoform X1 [Pan paniscus]	gi|47077179|dbj|AK131359.1|	3252	0	Homo sapiens cDNA FLJ16392 fis, clone TRACH2020048, moderately similar to Mus musculus serine/threonine-protein kinase NEK3 (Nek3) mRNA	P51956	608	0	Serine/threonine-protein kinase Nek3	.	.	.	.	pfam00069	Pkinase	Protein kinase domain.	GO:0051301|cell division;GO:0030010|establishment of cell polarity;GO:0000278|mitotic cell cycle;GO:0048812|neuron projection morphogenesis;GO:0006468|protein phosphorylation;GO:0090043|regulation of tubulin deacetylation;	GO:0030424|axon;GO:0005737|cytoplasm;GO:0005634|nucleus;	GO:0005524|ATP binding;GO:0046872|metal ion binding;GO:0004674|protein serine/threonine kinase activity;	.	.
ENSG00000053438	5	15	14	5.57927	0	0	2	2	14.3241	3.84037	0.00361358	0.00938835	up	yes	NNAT	protein_coding	chr20:37521206-37523693:+	gi|426242021|ref|XP_004014877.1|	577	3e-67	PREDICTED: neuronatin isoform X1 [Ovis aries]	gi|32307134|ref|NM_005386.2|	1294	0	Homo sapiens neuronatin (NNAT), transcript variant 1, mRNA	Q16517	152	3e-43	Neuronatin	.	.	.	.	pfam04529	Herpes_U59	Herpesvirus U59 protein. The proteins in this family have no known function. Cytomegalovirus UL88 is also a member of this family.	GO:0007420|brain development;GO:0030182|neuron differentiation;GO:0032024|positive regulation of insulin secretion;GO:0009249|protein lipoylation;	GO:0005737|cytoplasm;	.	.	.
ENSG00000236869	5	8	5	2.90712	1	0	0		14.2624	3.83415	0.0148618	0.0334315	up	yes	ZKSCAN7-AS1	antisense	chr3:44557357-44685653:-	gi|10434411|dbj|BAB14250.1|	171	1e-12	unnamed protein product [Homo sapiens]	gi|551849606|tpe|HG495636.1|	456	0	TPA: Homo sapiens long non-coding RNA OTTHUMT00000344246.2 (RP11-944L7.4 gene), antisense	Q9P0L1	69.3	1e-12	Zinc finger protein with KRAB and SCAN domains 7	.	.	.	.	pfam02023	SCAN	SCAN domain. The SCAN domain (named after SRE-ZBP, CTfin51, AW-1 and Number 18 cDNA) is found in several pfam00096 proteins. The domain has been shown to be able to mediate homo- and hetero-oligomerization.	GO:0006351|transcription, DNA-templated;	GO:0005634|nucleus;	GO:0003677|DNA binding;GO:0046872|metal ion binding;GO:0000981|RNA polymerase II transcription factor activity, sequence-specific DNA binding;	K09229	ZKSCAN; KRAB and SCAN domains-containing zinc finger protein
ENSG00000077264	4	5	9	2.89937	1	0	0	1	14.23	3.83086	0.0157164	0.0350903	up	yes	PAK3	protein_coding	chrX:110944285-111227361:+	gi|731263817|ref|XP_010601386.1|	2823	0	PREDICTED: serine/threonine-protein kinase PAK 3 isoform X4 [Fukomys damarensis]	gi|694985927|ref|XM_009439516.1|	8715	0	PREDICTED: Pan troglodytes p21 protein (Cdc42/Rac)-activated kinase 3 (PAK3), transcript variant X13, mRNA	Q7YQL3	1077	0	Serine/threonine-protein kinase PAK 3	.	.	.	.	pfam00069	Pkinase	Protein kinase domain.	GO:0007409|axonogenesis;GO:0016358|dendrite development;GO:0060997|dendritic spine morphogenesis;GO:0030833|regulation of actin filament polymerization;GO:0042981|regulation of apoptotic process;	GO:0005737|cytoplasm;	GO:0005524|ATP binding;GO:0004708|MAP kinase kinase activity;GO:0046872|metal ion binding;GO:0004674|protein serine/threonine kinase activity;GO:0017124|SH3 domain binding;	.	.
ENSG00000166800	7	6	5	2.89777	1	0	0	1	14.2232	3.83018	0.0145942	0.0328968	up	yes	LDHAL6A	protein_coding	chr11:18455824-18479600:+	gi|694943692|ref|XP_009458323.1|	1742	0	PREDICTED: L-lactate dehydrogenase A-like 6A isoform X3 [Pan troglodytes]	gi|221218984|ref|NM_144972.4|	2526	0	Homo sapiens lactate dehydrogenase A-like 6A (LDHAL6A), transcript variant 1, mRNA	Q6ZMR3	671	0	L-lactate dehydrogenase A-like 6A	CAC0267	268	3e-81	COG0039	pfam00056	Ldh_1_N	lactate/malate dehydrogenase, NAD binding domain. L-lactate dehydrogenases are metabolic enzymes which catalyse the conversion of L-lactate to pyruvate, the last step in anaerobic glycolysis. L-2-hydroxyisocaproate dehydrogenases are also members of the family. Malate dehydrogenases catalyse the interconversion of malate to oxaloacetate. The enzyme participates in the citric acid cycle. L-lactate…	GO:0005975|carbohydrate metabolic process;GO:0019752|carboxylic acid metabolic process;	GO:0005737|cytoplasm;GO:0070062|extracellular exosome;	GO:0004459|L-lactate dehydrogenase activity;	K00016	LDH, ldh; L-lactate dehydrogenase [EC:1.1.1.27]
ENSG00000277290	8	6	4	2.8962	1	0	0		14.2166	3.8295	0.01526	0.0342199	up	yes	AC136475.10	processed_pseudogene	chr11:243099-243483:-	gi|831224417|ref|XP_012660076.1|	241	5e-28	PREDICTED: signal recognition particle 19 kDa protein isoform X1 [Otolemur garnettii]	gi|323639467|ref|NG_024292.2|	385	0	Homo sapiens signal recognition particle 19kDa pseudogene (LOC100420679) on chromosome 11	Q3ZBG7	92	5e-28	Signal recognition particle 19 kDa protein	.	.	.	.	pfam01922	SRP19	SRP19 protein. The signal recognition particle (SRP) binds to the signal peptide of proteins as they are being translated. The binding of the SRP halts translation and the complex is then transported to the endoplasmic reticulum's cytoplasmic surface. The SRP then aids translocation of the protein through the ER membrane. The SRP is a ribonucleoprotein that is composed of a small RNA and several …	GO:0042493|response to drug;GO:0006617|SRP-dependent cotranslational protein targeting to membrane, signal sequence recognition;GO:0006616|SRP-dependent cotranslational protein targeting to membrane, translocation;	GO:0005730|nucleolus;GO:0005786|signal recognition particle, endoplasmic reticulum targeting;	GO:0008312|7S RNA binding;GO:0043022|ribosome binding;	K03105	SRP19; signal recognition particle subunit SRP19
ENSG00000212396	5	4	9	2.92664	0	0	1		14.2103	3.82887	0.0155746	0.0348124	up	yes	RNA5SP323	rRNA_pseudogene	chr10:93510548-93510680:-	.	.	.	.	gi|523580210|ref|NG_033469.1|	133	3e-62	Homo sapiens RNA, 5S ribosomal pseudogene 323 (RNA5SP323) on chromosome 10	.	.	.	.	.	.	.	.	pfam00211	Guanylate_cyc	Adenylate and Guanylate cyclase catalytic domain.	.	.	.	.	.
ENSG00000127241	11	7	0	2.89461	1	0	0		14.2082	3.82866	0.0325583	0.0668349	up	no	MASP1	protein_coding	chr3:187217285-187292022:-	gi|21264359|ref|NP_624302.1|	1705	0	mannan-binding lectin serine protease 1 isoform 2 precursor [Homo sapiens]	gi|34364939|emb|BX641029.1|	5940	0	Homo sapiens mRNA; cDNA DKFZp686M0562 (from clone DKFZp686M0562)	Q4R577	201	6e-52	Complement C1r subcomponent	mlr3307	102	8e-22	COG5640	pfam00089	Trypsin	Trypsin.	GO:0006958|complement activation, classical pathway;GO:0045087|innate immune response;	.	GO:0005509|calcium ion binding;GO:0004252|serine-type endopeptidase activity;	.	.
ENSG00000260552	6	4	8	2.89313	1	0	0		14.2037	3.8282	0.0152932	0.0342735	up	yes	AC023043.1	antisense	chr18:36179996-36187448:-	gi|119621782|gb|EAX01377.1|	376	8e-43	hCG1815370 [Homo sapiens]	gi|551886510|tpe|HG509926.1|	609	0	TPA: Homo sapiens long non-coding RNA OTTHUMT00000431591.1 (RP11-49I11.1 gene), antisense	.	.	.	.	.	.	.	.	pfam01314	AFOR_C	Aldehyde ferredoxin oxidoreductase, domains 2 & 3. Aldehyde ferredoxin oxidoreductase (AOR) catalyses the reversible oxidation of aldehydes to their corresponding carboxylic acids with their accompanying reduction of the redox protein ferredoxin. This family is composed of two structural domains that bind the tungsten cofactor via DXXGL(C/D) motifs. In addition to maintaining specific binding int…	.	.	.	.	.
ENSG00000217624	7	3	8	2.9204	0	0	1		14.1838	3.82618	0.0160666	0.0358181	up	yes	AL627402.1	processed_pseudogene	chrX:41675760-41676494:-	gi|554570166|ref|XP_005879335.1|	1171	2e-160	PREDICTED: 14-3-3 protein zeta/delta [Myotis brandtii]	gi|585636450|ref|NG_001562.6|	735	0	Homo sapiens tyrosine 3-monooxygenase/tryptophan 5-monooxygenase activation protein, zeta polypeptide pseudogene (LOC158781) on chromosome X	Q5R651	454	1e-161	14-3-3 protein zeta/delta	SPAC8E11.02c	306	3e-103	COG5040	pfam00244	2014-03-03	14-3-3 protein.	GO:0051683|establishment of Golgi localization;GO:0090168|Golgi reassembly;	GO:0042470|melanosome;	GO:0042802|identical protein binding;GO:0044325|ion channel binding;GO:0019904|protein domain specific binding;GO:0019901|protein kinase binding;GO:0008134|transcription factor binding;GO:0031625|ubiquitin protein ligase binding;	K16197	YWHAB_Q_Z; 14-3-3 protein beta/theta/zeta
ENSG00000279720	13	15	5	5.38563	1	1	0		14.164	3.82416	0.00339862	0.00887676	up	yes	CR392039.4	processed_pseudogene	chr21:9082601-9083101:-	gi|686730863|ref|XP_009242934.1|	519	3e-62	PREDICTED: LOW QUALITY PROTEIN: ankyrin repeat domain-containing protein SOWAHC-like [Pongo abelii]	gi|302488079|ref|NG_025019.1|	501	0	Homo sapiens ankyrin repeat domain 57 pseudogene (LOC100419957) on chromosome 21	.	.	.	.	.	.	.	.	pfam11229	DUF3028	Protein of unknown function (DUF3028). This eukaryotic family of proteins has no known function.	.	.	.	.	.
ENSG00000284966	30	38	31	16.1466	3	2	1		14.1604	3.82379	2.68e-07	1.28e-06	up	yes	AL138689.2	antisense	chr13:106491147-106521630:+	gi|34535984|dbj|BAC87498.1|	200	5e-17	unnamed protein product [Homo sapiens]	gi|15131447|emb|AL138689.22|	5500	0	Human DNA sequence from clone RP11-272L14 on chromosome 13, complete sequence	Q96N38	66.6	2e-09	Zinc finger protein 714	.	.	.	.	pfam13900	GVQW	Putative binding domain. This short domain is often found nested inside other longer domains. The function is not known, but the domain carries a highly conserved GVQW motif. The members are rich in proline and cysteine. This may be a binding domain.	GO:0006355|regulation of transcription, DNA-templated;GO:0006351|transcription, DNA-templated;	GO:0005634|nucleus;	GO:0003677|DNA binding;GO:0046872|metal ion binding;	K09228	KRAB; KRAB domain-containing zinc finger protein
ENSG00000233101	126	115	104	56.2287	9	1	11		14.067	3.81424	1.14e-18	1.69e-17	up	yes	HOXB-AS3	antisense	chr17:48549630-48606414:+	gi|119615139|gb|EAW94733.1|	485	2e-58	hCG2042068, isoform CRA_b [Homo sapiens]	gi|551886108|tpe|HG509187.1|	743	0	TPA: Homo sapiens long non-coding RNA OTTHUMT00000358248.2 (HOXB-AS3 gene), antisense	.	.	.	.	.	.	.	.	pfam15323	Ashwin	Developmental protein. This family of proteins are found in eukaryotes. These proteins have an important role to play in developmental biology, particularly embryogenesis. It plays an important role in cell survival and axial pattern. It is also thought to be a crucial subunit in the tRNA splicing ligase complex. Proteins in this family are typically between 141 and 232 amino acids in length. The…	.	.	.	.	.
ENSG00000258230	2	7	0	1.38477	0	0	0		13.9828	3.80559	0.0918541	0.161427	up	no	AC063950.1	transcribed_processed_pseudogene	chr12:101773114-101773755:-	gi|332241191|ref|XP_003269767.1|	292	7e-27	PREDICTED: N-acetylglucosamine-1-phosphotransferase subunits alpha/beta [Nomascus leucogenys]	gi|296179410|ref|NG_021243.1|	568	0	Homo sapiens N-acetylglucosamine-1-phosphate transferase alpha and beta subunits (GNPTAB), RefSeqGene on chromosome 12	P50502	80.1	1e-18	Hsc70-interacting protein	.	.	.	.	pfam04646	DUF604	Protein of unknown function, DUF604. This family includes a conserved region found in several uncharacterized plant proteins.	GO:0051085|chaperone mediated protein folding requiring cofactor;GO:0061084|negative regulation of protein refolding;GO:0006457|protein folding;GO:0051289|protein homotetramerization;	GO:0005737|cytoplasm;GO:0005829|cytosol;GO:0070062|extracellular exosome;GO:0032991|macromolecular complex;	GO:0051087|chaperone binding;GO:0032564|dATP binding;GO:0030544|Hsp70 protein binding;GO:0042802|identical protein binding;GO:0030674|protein binding, bridging;GO:0046983|protein dimerization activity;GO:0019904|protein domain specific binding;GO:0044877|macromolecular complex binding;GO:0051082|unfolded protein binding;	K09560	ST13; suppressor of tumorigenicity protein 13
ENSG00000279334	1	6	2	1.38323	0	0	0		13.9645	3.80369	0.0621818	0.116362	up	no	AC073592.6	TEC	chr12:124561869-124562283:+	gi|193787671|dbj|BAG52877.1|	168	2e-12	unnamed protein product [Homo sapiens]	gi|331999935|ref|NG_022928.2|	415	0	Homo sapiens nuclear receptor corepressor 2 (NCOR2), RefSeqGene on chromosome 12	.	.	.	.	.	.	.	.	pfam13900	GVQW	Putative binding domain. This short domain is often found nested inside other longer domains. The function is not known, but the domain carries a highly conserved GVQW motif. The members are rich in proline and cysteine. This may be a binding domain.	.	.	.	.	.
ENSG00000266507	0	5	4	1.38169	0	0	0		13.9549	3.8027	0.086556	0.153702	up	no	MIR4479	miRNA	chr9:136886733-136886803:+	.	.	.	.	gi|337756976|ref|NR_039697.1|	71	4e-28	Homo sapiens microRNA 4479 (MIR4479), microRNA	.	.	.	.	.	.	.	.	pfam11847	DUF3367	Domain of unknown function (DUF3367). This domain is functionally uncharacterized. This domain is found in bacteria and archaea. This presumed domain is typically between 667 to 694 amino acids in length.	.	.	.	.	.
ENSG00000161929	0	5	4	1.38169	0	0	0		13.9549	3.8027	0.086556	0.153702	up	no	SCIMP	protein_coding	chr17:5208961-5234860:-	gi|817291095|ref|XP_012315872.1|	599	1e-68	PREDICTED: SLP adapter and CSK-interacting membrane protein [Aotus nancymaae]	gi|427197599|ref|NM_207103.3|	2383	0	Homo sapiens SLP adaptor and CSK interacting membrane protein (SCIMP), transcript variant 1, mRNA	Q6UWF3	229	5e-69	SLP adapter and CSK-interacting membrane protein	.	.	.	.	pfam15050	SCIMP	SCIMP protein. This family contains the SCIMP proteins which are a a transmembrane adaptor protein involved in major histocompatibility complex class II signaling.	GO:0070374|positive regulation of ERK1 and ERK2 cascade;	GO:0001772|immunological synapse;GO:0016021|integral component of membrane;GO:0031256|leading edge membrane;GO:0016020|membrane;GO:0097197|tetraspanin-enriched microdomain;GO:0031259|uropod membrane;	.	.	.
ENSG00000152402	1	5	3	1.38012	0	0	0		13.9374	3.80089	0.0592947	0.111786	up	no	GUCY1A2	protein_coding	chr11:106674012-107018524:-	gi|4504211|ref|NP_000846.1|	3503	0	guanylate cyclase soluble subunit alpha-2 isoform 2 [Homo sapiens]	gi|374093196|ref|NM_000855.2|	16126	0	Homo sapiens guanylate cyclase 1, soluble, alpha 2 (GUCY1A2), transcript variant 2, mRNA	P33402	1336	0	Guanylate cyclase soluble subunit alpha-2	all0661	133	6e-31	COG2114	pfam07701	HNOBA	Heme NO binding associated. The HNOBA domain is found associated with the HNOB domain and pfam00211 in soluble cyclases and signalling proteins. The HNOB domain is predicted to function as a heme-dependent sensor for gaseous ligands, and transduce diverse downstream signals, in both bacteria and animals.	GO:0006182|cGMP biosynthetic process;GO:0035556|intracellular signal transduction;GO:0030828|positive regulation of cGMP biosynthetic process;GO:0007165|signal transduction;	GO:0008074|guanylate cyclase complex, soluble;GO:0005886|plasma membrane;	GO:0005525|GTP binding;GO:0004383|guanylate cyclase activity;GO:0020037|heme binding;	K12318	GUCY1A; guanylate cyclase soluble subunit alpha [EC:4.6.1.2]
ENSG00000279155	0	4	5	1.37858	0	0	0		13.9273	3.79985	0.0869326	0.154198	up	no	AC233300.1	TEC	chrX:48939992-48940808:+	gi|6841094|gb|AAF28900.1|AF161340_1	497	1e-63	HSPC077, partial [Homo sapiens]	gi|345842685|gb|AC233294.3|	817	0	Homo sapiens BAC clone RP11-652H14 from chromosome x, complete sequence	.	.	.	.	.	.	.	.	pfam11207	DUF2989	Protein of unknown function (DUF2989). Some members in this bacterial family of proteins are annotated as lipoproteins however this cannot be confirmed.	.	.	.	.	.
ENSG00000241362	0	4	5	1.37858	0	0	0		13.9273	3.79985	0.0869326	0.154198	up	no	RPL36AP43	processed_pseudogene	chr15:89687937-89688243:-	gi|795149430|ref|XP_011838203.1|	260	3e-31	PREDICTED: 60S ribosomal protein L36a-like [Mandrillus leucophaeus]	gi|224494068|ref|NG_010155.1|	307	2e-158	Homo sapiens ribosomal protein L36a pseudogene 43 (RPL36AP43) on chromosome 15	P83883	99.4	4e-31	60S ribosomal protein L36a	YNL162w	69.3	5e-18	COG1631	pfam00935	Ribosomal_L44	Ribosomal protein L44.	GO:0006412|translation;	GO:0022625|cytosolic large ribosomal subunit;	GO:0003735|structural constituent of ribosome;	K02929	RP-L44e, RPL44; large subunit ribosomal protein L44e
ENSG00000266936	2	5	2	1.37856	0	0	0		13.9235	3.79945	0.0557064	0.105933	up	no	AC011442.1	antisense	chr19:11010917-11016011:-	.	.	.	.	gi|551888362|tpe|HG510347.1|	366	0	TPA: Homo sapiens long non-coding RNA OTTHUMT00000453057.1 (CTC-215O4.4 gene), antisense	.	.	.	.	.	.	.	.	pfam15343	DEPP	Decidual protein induced by progesterone family. DEPP is a family of proteins expressed in various tissues, including pancreas, placenta, ovary, testis and kidney. High levels are found during the first trimester. Its expression is induced by progesterone, testosterone and, to a much lower extent, oestrogen. The family is alternatively known as fasting-induced gene protein, FIG.	.	.	.	.	.
ENSG00000255548	2	5	2	1.37856	0	0	0		13.9235	3.79945	0.0557064	0.105933	up	no	AP003043.1	antisense	chr11:103945548-103946546:+	.	.	.	.	gi|551872594|tpe|HG504137.1|	547	0	TPA: Homo sapiens long non-coding RNA OTTHUMT00000387325.1 (RP11-617B3.2 gene), antisense	.	.	.	.	.	.	.	.	pfam02084	Bindin	Bindin.	.	.	.	.	.
ENSG00000246859	2	5	2	1.37856	0	0	0		13.9235	3.79945	0.0557064	0.105933	up	no	STARD4-AS1	antisense	chr5:111512226-111739726:+	gi|119599122|gb|EAW78716.1|	142	5e-11	hCG1813636 [Homo sapiens]	gi|338968843|ref|NR_040093.1|	5525	0	Homo sapiens STARD4 antisense RNA 1 (STARD4-AS1), long non-coding RNA	.	.	.	.	.	.	.	.	pfam08395	7tm_7	7tm Chemosensory receptor. This family includes a number of gustatory and odorant receptors mainly from insect species such as A. gambiae and D. melanogaster. They are classified as G-protein-coupled receptors (GPCRs), or seven-transmembrane receptors. They show high sequence divergence, consistent with an ancient origin for the family.	.	.	.	.	.
ENSG00000224031	2	5	2	1.37856	0	0	0		13.9235	3.79945	0.0557064	0.105933	up	no	TCEAL3-AS1	antisense	chrX:103626076-103626492:-	.	.	.	.	gi|551894033|tpe|HG512642.1|	361	0	TPA: Homo sapiens long non-coding RNA OTTHUMT00000057735.1 (RP5-1055C14.4 gene), antisense	.	.	.	.	.	.	.	.	pfam04097	Nic96	Nup93/Nic96. Nup93/Nic96 is a component of the nuclear pore complex. It is required for the correct assembly of the nuclear pore complex. In Saccharomyces cerevisiae, Nic96 has been shown to be involved in the distribution and cellular concentration of the GTPase Gsp1. The structure of Nic96 has revealed a mostly alpha helical structure.	.	.	.	.	.
ENSG00000237357	4	5	0	1.37542	0	0	0		13.8991	3.79692	0.0873192	0.154735	up	no	BX088651.4	lincRNA	chr9:42566679-42569353:-	gi|982299934|ref|XP_015292144.1|	544	1e-61	PREDICTED: putative UPF0633 protein [Macaca fascicularis]	gi|551866304|tpe|HG502039.1|	2579	0	TPA: Homo sapiens long non-coding RNA OTTHUMT00000036994.1 (RP11-475I24.3 gene), lincRNA	.	.	.	.	.	.	.	.	pfam10337	DUF2422	Protein of unknown function (DUF2422). This is a family of proteins conserved in fungi. The function is not known. This family is the C-terminal half of some member proteins which contain the DUF2421 pfam10334 domain at their N-terminus.	.	.	.	.	.
ENSG00000270497	4	5	0	1.37542	0	0	0		13.8991	3.79692	0.0873192	0.154735	up	no	BX322635.1	processed_pseudogene	chrX:53065053-53065548:-	gi|537217701|gb|ERE82064.1|	283	2e-28	40S ribosomal protein S3a-like protein [Cricetulus griseus]	gi|270297234|ref|NG_015966.1|	496	0	Homo sapiens G protein-coupled receptor 173 (GPR173), RefSeqGene on chromosome X	O43999	102	3e-25	40S ribosomal protein S3a	YLR441c	65.1	2e-12	COG1890	pfam01015	Ribosomal_S3Ae	Ribosomal S3Ae family.	GO:0006412|translation;	GO:0005840|ribosome;	GO:0003735|structural constituent of ribosome;	.	.
ENSG00000199172	2	4	3	1.37545	0	0	0		13.8971	3.79671	0.0534158	0.102328	up	no	MIR331	miRNA	chr12:95308420-95308513:+	.	.	.	.	gi|731184320|ref|NR_106341.1|	94	1e-40	Gorilla gorilla microRNA mir-331 (MIR331), microRNA	.	.	.	.	.	.	.	.	pfam14154	DUF4306	Domain of unknown function (DUF4306). This family includes the B. subtilis YjdJ protein, which is functionally uncharacterized. This is not a homologue of Escherichia coli YjdJ, which belongs to pfam00583. This family of proteins is functionally uncharacterized. This family of proteins is found in bacteria. Proteins in this family are typically between 95 and 152 amino acids in length.	.	.	.	.	.
ENSG00000274525	1	3	5	1.37391	0	0	0		13.8847	3.79542	0.0598369	0.112712	up	no	AC008443.6	unprocessed_pseudogene	chr5:181291673-181295572:+	gi|426356585|ref|XP_004045641.1|	229	2e-22	PREDICTED: general transcription factor II-I-like, partial [Gorilla gorilla gorilla]	gi|694908674|ref|XR_679781.1|	157	3e-75	PREDICTED: Pan troglodytes uncharacterized LOC104006184 (LOC104006184), ncRNA	Q9ESZ8	94.4	3e-22	General transcription factor II-I	.	.	.	.	pfam02946	GTF2I	GTF2I-like repeat. This region of sequence similarity is found up to six times in a variety of proteins including GTF2I. It has been suggested that this may be a DNA binding domain.	GO:0016525|negative regulation of angiogenesis;GO:0051481|negative regulation of cytosolic calcium ion concentration;GO:0006366|transcription from RNA polymerase II promoter;GO:0014886|transition between slow and fast fiber;	GO:0042995|cell projection;GO:0005737|cytoplasm;GO:0043025|neuronal cell body;GO:0005654|nucleoplasm;GO:0005634|nucleus;	GO:0003677|DNA binding;GO:0051019|mitogen-activated protein kinase binding;GO:0000981|RNA polymerase II transcription factor activity, sequence-specific DNA binding;	K03121	TFII-I, GTF2I; transcription initiation factor TFII-I
ENSG00000230699	3	4	2	1.37388	0	0	0		13.8839	3.79534	0.0535419	0.10245	up	no	AL645608.2	lincRNA	chr1:911435-914948:+	gi|119576714|gb|EAW56310.1|	531	1e-59	hCG1995892 [Homo sapiens]	gi|551894936|tpe|HG491571.1|	3043	0	TPA: Homo sapiens long non-coding RNA OTTHUMT00000097856.1 (RP11-54O7.1 gene), lincRNA	.	.	.	.	.	.	.	.	pfam13900	GVQW	Putative binding domain. This short domain is often found nested inside other longer domains. The function is not known, but the domain carries a highly conserved GVQW motif. The members are rich in proline and cysteine. This may be a binding domain.	.	.	.	.	.
ENSG00000257315	3	4	2	1.37388	0	0	0		13.8839	3.79534	0.0535419	0.10245	up	no	ZBED6	protein_coding	chr1:203795714-203854999:+	gi|291621630|ref|NP_001167579.1|	4812	0	zinc finger BED domain-containing protein 6 [Homo sapiens]	gi|34368320|emb|BX649148.1|	8290	0	Homo sapiens mRNA; cDNA DKFZp686F14109 (from clone DKFZp686F14109)	P86452	1858	0	Zinc finger BED domain-containing protein 6	.	.	.	.	pfam05699	Dimer_Tnp_hAT	hAT family C-terminal dimerization region. This dimerization region is found at the C terminus of the transposases of elements belonging to the Activator superfamily (hAT element superfamily). The isolated dimerization region forms extremely stable dimers in vitro.	GO:0045892|negative regulation of transcription, DNA-templated;GO:0006357|regulation of transcription from RNA polymerase II promoter;GO:0006351|transcription, DNA-templated;	GO:0005730|nucleolus;GO:0005634|nucleus;	GO:0003700|transcription factor activity, sequence-specific DNA binding;GO:0046872|metal ion binding;GO:0046983|protein dimerization activity;GO:0000977|RNA polymerase II regulatory region sequence-specific DNA binding;GO:0000981|RNA polymerase II transcription factor activity, sequence-specific DNA binding;	.	.
ENSG00000225805	2	3	4	1.37234	0	0	0		13.8711	3.79401	0.0536657	0.102643	up	no	DEFB131B	protein_coding	chr11:71878453-71884561:+	gi|338827742|ref|NP_001229782.1|	377	2e-45	beta-defensin 131-like precursor [Homo sapiens]	gi|338827741|ref|NM_001242853.1|	213	2e-106	Homo sapiens beta-defensin 131-like (LOC100129216), mRNA	A0A096LNP1	149	6e-47	Beta-defensin 131B	.	.	.	.	pfam13841	Defensin_beta_2	Beta defensin. The beta defensins are antimicrobial peptides implicated in the resistance of epithelial surfaces to microbial colonisation.	GO:0042742|defense response to bacterium;GO:0045087|innate immune response;	GO:0009986|cell surface;GO:0005576|extracellular region;	.	.	.
ENSG00000250483	2	3	4	1.37234	0	0	0		13.8711	3.79401	0.0536657	0.102643	up	no	PPM1AP1	processed_pseudogene	chr8:15806149-15807283:-	gi|961733714|ref|XP_014927316.1|	546	4e-110	PREDICTED: protein phosphatase 1A [Acinonyx jubatus]	gi|18001669|gb|AC019292.10|	1135	0	Homo sapiens, clone RP11-23J14, complete sequence	P49443	213	3e-111	Protein phosphatase 1A	SPCC1223.11	75.9	4e-28	COG0631	pfam00481	PP2C	Protein phosphatase 2C. Protein phosphatase 2C is a Mn++ or Mg++ dependent protein serine/threonine phosphatase.	GO:0071560|cellular response to transforming growth factor beta stimulus;GO:0016311|dephosphorylation;GO:0006499|N-terminal protein myristoylation;GO:0030514|negative regulation of BMP signaling pathway;GO:0043124|negative regulation of I-kappaB kinase/NF-kappaB signaling;GO:1901223|negative regulation of NIK/NF-kappaB signaling;GO:0010991|negative regulation of SMAD protein complex assembly;GO:0…	GO:0005829|cytosol;GO:0016020|membrane;GO:0043005|neuron projection;GO:0005634|nucleus;GO:0005886|plasma membrane;	GO:0033192|calmodulin-dependent protein phosphatase activity;GO:0000287|magnesium ion binding;GO:0030145|manganese ion binding;GO:0004721|phosphoprotein phosphatase activity;GO:0008022|protein C-terminus binding;GO:0004722|protein serine/threonine phosphatase activity;GO:0070412|R-SMAD binding;	K04457	PPM1A, PP2CA; protein phosphatase 1A [EC:3.1.3.16]
ENSG00000115353	2	3	4	1.37234	0	0	0		13.8711	3.79401	0.0536657	0.102643	up	no	TACR1	protein_coding	chr2:75046463-75199700:-	gi|635079696|ref|XP_007968287.1|	2258	0	PREDICTED: substance-P receptor [Chlorocebus sabaeus]	gi|675707206|ref|XM_003810318.2|	4839	0	PREDICTED: Pan paniscus tachykinin receptor 1 (TACR1), transcript variant X1, mRNA	P25103	786	0	Substance-P receptor	.	.	.	.	pfam00001	7tm_1	7 transmembrane receptor (rhodopsin family). This family contains, amongst other G-protein-coupled receptors (GCPRs), members of the opsin family, which have been considered to be typical members of the rhodopsin superfamily. They share several motifs, mainly the seven transmembrane helices, GCPRs of the rhodopsin superfamily. All opsins bind a chromophore, such as 11-cis-retinal. The function of…	GO:0002526|acute inflammatory response;GO:0002118|aggressive behavior;GO:0003051|angiotensin-mediated drinking behavior;GO:0008306|associative learning;GO:0048266|behavioral response to pain;GO:0007268|synaptic transmission;GO:0009582|detection of abiotic stimulus;GO:0042755|eating behavior;GO:0007186|G-protein coupled receptor signaling pathway;GO:0006954|inflammatory response;GO:0007616|long-te…	GO:0044297|cell body;GO:0009986|cell surface;GO:0005737|cytoplasm;GO:0030425|dendrite;GO:0005887|integral component of plasma membrane;GO:0005886|plasma membrane;GO:0036126|sperm flagellum;GO:0097225|sperm midpiece;	GO:0016496|substance P receptor activity;GO:0004995|tachykinin receptor activity;	K04222	TACR1; tachykinin receptor 1
ENSG00000233025	13	10	10	5.40205	0	1	1		13.8613	3.79299	0.00271808	0.00723156	up	yes	CRYZP1	processed_pseudogene	chr7:103088664-103089610:-	gi|145581575|pdb|1YB5|A	368	9e-73	Chain A, Crystal Structure Of Human Zeta-crystallin With Bound Nadp	gi|347543769|ref|NG_030014.1|	947	0	Homo sapiens armadillo repeat containing 10 (ARMC10), RefSeqGene on chromosome 7	Q08257	146	4e-69	Quinone oxidoreductase	.	.	.	.	pfam08240	ADH_N	Alcohol dehydrogenase GroES-like domain. This is the catalytic domain of alcohol dehydrogenases. Many of them contain an inserted zinc binding domain. This domain has a GroES-like structure.	GO:0051289|protein homotetramerization;GO:0007601|visual perception;GO:0042178|xenobiotic catabolic process;	GO:0005829|cytosol;GO:0070062|extracellular exosome;	GO:0003730|mRNA 3'-UTR binding;GO:0070402|NADPH binding;GO:0003960|NADPH:quinone reductase activity;GO:0008270|zinc ion binding;	K00344	qor, CRYZ; NADPH2:quinone reductase [EC:1.6.5.5]
ENSG00000225264	12	9	12	5.39787	0	0	2		13.8607	3.79293	0.00319996	0.00840152	up	yes	ZNRF2P2	transcribed_processed_pseudogene	chr7:29598795-29685255:-	gi|767945073|ref|XP_011513520.1|	207	9e-17	PREDICTED: E3 ubiquitin-protein ligase ZNRF2 isoform X2 [Homo sapiens]	gi|210147393|ref|NR_024278.1|	663	0	Homo sapiens uncharacterized LOC646762 (LOC646762), long non-coding RNA	Q8NHG8	82.4	1e-17	E3 ubiquitin-protein ligase ZNRF2	.	.	.	.	pfam03363	Herpes_LP	Herpesvirus leader protein.	GO:0043161|proteasome-mediated ubiquitin-dependent protein catabolic process;GO:0000209|protein polyubiquitination;	GO:0030054|cell junction;GO:0005737|cytoplasm;GO:0030659|cytoplasmic vesicle membrane;GO:0005829|cytosol;GO:0010008|endosome membrane;GO:0005765|lysosomal membrane;GO:0005886|plasma membrane;GO:0042734|presynaptic membrane;GO:0032991|macromolecular complex;	GO:0046872|metal ion binding;GO:0061630|ubiquitin protein ligase activity;GO:0004842|ubiquitin-protein transferase activity;	K10694	ZNRF1_2; E3 ubiquitin-protein ligase ZNRF1/2 [EC:2.3.2.27]
ENSG00000271919	1	2	6	1.3708	0	0	0		13.8583	3.79268	0.0633082	0.118195	up	no	AC005828.7	transcribed_processed_pseudogene	chr17:63331984-63332539:-	gi|675743353|ref|XP_008982702.1|	432	3e-50	PREDICTED: LOW QUALITY PROTEIN: density-regulated protein-like [Callithrix jacchus]	gi|756141039|ref|NG_026198.2|	556	0	Homo sapiens density-regulated protein pseudogene (LOC100420064) on chromosome 17	O43583	169	3e-51	Density-regulated protein	.	.	.	.	pfam01253	SUI1	Translation initiation factor SUI1.	GO:0001731|formation of translation preinitiation complex;GO:0075522|IRES-dependent viral translational initiation;GO:0032790|ribosome disassembly;GO:0002188|translation reinitiation;	GO:0070992|translation initiation complex;	GO:0003729|mRNA binding;GO:0043022|ribosome binding;GO:0003743|translation initiation factor activity;	.	.
ENSG00000250492	1	2	6	1.3708	0	0	0		13.8583	3.79268	0.0633082	0.118195	up	no	INTS6P1	processed_pseudogene	chr5:39718984-39721513:-	gi|685601738|ref|XP_009190215.1|	1453	0	PREDICTED: integrator complex subunit 6 isoform X3 [Papio anubis]	gi|970414630|ref|NG_021845.2|	2530	0	Homo sapiens integrator complex subunit 6 pseudogene 1 (INTS6P1) on chromosome 5	Q9UL03	562	0	Integrator complex subunit 6	.	.	.	.	pfam15300	INT_SG_DDX_CT_C	INTS6/SAGE1/DDX26B/CT45 C-terminus. This domain is found at the C-terminus of integrator complex subunit 6 (INTS6), sarcoma antigen 1 (SAGE1), protein DDX26B (DDX26B) and members of the cancer/testis antigen family 45.	GO:0016180|snRNA processing;GO:0042795|snRNA transcription from RNA polymerase II promoter;	GO:0015629|actin cytoskeleton;GO:0032039|integrator complex;GO:0005654|nucleoplasm;GO:0005634|nucleus;	GO:0004888|transmembrane signaling receptor activity;	K13143	INTS6, DDX26; integrator complex subunit 6
ENSG00000261868	1	2	6	1.3708	0	0	0		13.8583	3.79268	0.0633082	0.118195	up	no	MFSD1P1	processed_pseudogene	chr17:4301372-4302698:+	gi|884935060|ref|XP_013015344.1|	461	1e-125	PREDICTED: major facilitator superfamily domain-containing protein 1 isoform X1 [Cavia porcellus]	gi|350606297|ref|NG_015881.2|	1327	0	Homo sapiens major facilitator superfamily domain containing 1 pseudogene 1 (MFSD1P1) on chromosome 17	Q9H3U5	315	9e-103	Major facilitator superfamily domain-containing protein 1	.	.	.	.	pfam01757	Acyl_transf_3	Acyltransferase family. This family includes a range of acyltransferase enzymes. This domain is found in many as yet uncharacterized C. elegans proteins and it is approximately 300 amino acids long.	GO:0055085|transmembrane transport;	GO:0016021|integral component of membrane;	.	.	.
ENSG00000239494	1	2	6	1.3708	0	0	0		13.8583	3.79268	0.0633082	0.118195	up	no	RN7SL333P	misc_RNA	chr1:169859756-169860052:+	gi|743741691|ref|XP_010965357.1|	202	2e-17	PREDICTED: uncharacterized protein LOC105078493 [Camelus bactrianus]	gi|937347252|ref|NG_043855.1|	297	6e-153	Homo sapiens RNA, 7SL, cytoplasmic 333, pseudogene (RN7SL333P) on chromosome 1	.	.	.	.	.	.	.	.	pfam00316	FBPase	Fructose-1-6-bisphosphatase.	.	.	.	.	.
ENSG00000267724	3	3	3	1.37078	0	0	0		13.8579	3.79264	0.052154	0.100176	up	no	AC012254.3	antisense	chr18:47105946-47108062:+	.	.	.	.	gi|21749029|dbj|AK090802.1|	2117	0	Homo sapiens cDNA FLJ33483 fis, clone BRAMY2002956	.	.	.	.	.	.	.	.	pfam03025	Papilloma_E5	Papillomavirus E5. The E5 protein from papillomaviruses is about 80 amino acids long. The proteins are contain three regions that are predicted to be transmembrane alpha helices. The function of this protein is unknown.	.	.	.	.	.
ENSG00000248794	3	3	3	1.37078	0	0	0		13.8579	3.79264	0.052154	0.100176	up	no	AC026436.1	processed_pseudogene	chr5:81242330-81242599:-	gi|556761620|ref|XP_005976115.1|	294	8e-32	PREDICTED: 40S ribosomal protein S12-like [Pantholops hodgsonii]	gi|15187249|gb|AC026436.4|	270	6e-138	Homo sapiens chromosome 5 clone CTD-2248H3, complete sequence	P84175	116	8e-33	40S ribosomal protein S12	SPCC962.04	58.9	2e-11	COG1358	pfam01248	Ribosomal_L7Ae	Ribosomal protein L7Ae/L30e/S12e/Gadd45 family. This family includes: Ribosomal L7A from metazoa, Ribosomal L8-A and L8-B from fungi, 30S ribosomal protein HS6 from archaebacteria, 40S ribosomal protein S12 from eukaryotes, Ribosomal protein L30 from eukaryotes and archaebacteria. Gadd45 and MyD118.	GO:0006412|translation;	GO:0022627|cytosolic small ribosomal subunit;	GO:0003735|structural constituent of ribosome;	.	.
ENSG00000261823	3	3	3	1.37078	0	0	0		13.8579	3.79264	0.052154	0.100176	up	no	AC084782.2	lincRNA	chr15:56408483-56410186:-	.	.	.	.	gi|551880527|tpe|HG507060.1|	839	0	TPA: Homo sapiens long non-coding RNA OTTHUMT00000431909.1 (RP11-48G14.1 gene), lincRNA	.	.	.	.	.	.	.	.	pfam05216	UNC-50	UNC-50 family. Gmh1p from S. cerevisiae is located in the Golgi membrane and interacts with ARF exchange factors.	.	.	.	.	.
ENSG00000242659	3	3	3	1.37078	0	0	0		13.8579	3.79264	0.052154	0.100176	up	no	AC108693.2	lincRNA	chr3:113746872-113747408:-	gi|426341642|ref|XP_004036140.1|	98	1e-07	PREDICTED: V-type proton ATPase catalytic subunit A [Gorilla gorilla gorilla]	gi|551850424|tpe|HG495945.1|	303	3e-156	TPA: Homo sapiens long non-coding RNA OTTHUMT00000354465.1 (RP11-271C24.2 gene), lincRNA	.	.	.	.	.	.	.	.	pfam02530	Porin_2	Porin subfamily. This family consists of porins from the alpha subdivision of Proteobacteria the members of this family are related to pfam00267. The porins form large aqueous channels in the cell membrane allowing the selective entry of hydrophilic compounds this so called 'molecular sieve' is found in the cell walls of gram negative bacteria.	.	.	.	.	.
ENSG00000271880	3	3	3	1.37078	0	0	0		13.8579	3.79264	0.052154	0.100176	up	no	AGAP11	processed_transcript	chr10:86970741-87010126:+	gi|148806877|ref|NP_597704.1|	2618	0	arf-GAP with GTPase, ANK repeat and PH domain-containing protein 11 [Homo sapiens]	gi|148806876|ref|NM_133447.1|	3078	0	Homo sapiens ArfGAP with GTPase domain, ankyrin repeat and PH domain 11 (AGAP11), mRNA	Q8TF27	1013	0	Arf-GAP with GTPase, ANK repeat and PH domain-containing protein 11	SPBC31E1.06	106	1e-22	COG5192	pfam01412	ArfGap	Putative GTPase activating protein for Arf. Putative zinc fingers with GTPase activating proteins (GAPs) towards the small GTPase, Arf. The GAP of ARD1 stimulates GTPase hydrolysis for ARD1 but not ARFs.	.	.	GO:0005096|GTPase activator activity;GO:0046872|metal ion binding;	.	.
ENSG00000171989	3	3	3	1.37078	0	0	0		13.8579	3.79264	0.052154	0.100176	up	no	LDHAL6B	protein_coding	chr15:59206823-59208515:+	gi|15082234|ref|NP_149972.1|	2016	0	L-lactate dehydrogenase A-like 6B [Homo sapiens]	gi|371940892|ref|NG_031999.1|	1693	0	Homo sapiens myosin IE (MYO1E), RefSeqGene on chromosome 15	Q9BYZ2	781	0	L-lactate dehydrogenase A-like 6B	CAC0267	268	1e-83	COG0039	pfam00056	Ldh_1_N	lactate/malate dehydrogenase, NAD binding domain. L-lactate dehydrogenases are metabolic enzymes which catalyse the conversion of L-lactate to pyruvate, the last step in anaerobic glycolysis. L-2-hydroxyisocaproate dehydrogenases are also members of the family. Malate dehydrogenases catalyse the interconversion of malate to oxaloacetate. The enzyme participates in the citric acid cycle. L-lactate…	GO:0005975|carbohydrate metabolic process;GO:0006090|pyruvate metabolic process;	GO:0005759|mitochondrial matrix;GO:0005634|nucleus;	GO:0004459|L-lactate dehydrogenase activity;	K00016	LDH, ldh; L-lactate dehydrogenase [EC:1.1.1.27]
ENSG00000214018	3	3	3	1.37078	0	0	0		13.8579	3.79264	0.052154	0.100176	up	no	RRM2P3	processed_pseudogene	chrX:44309314-44310476:-	gi|655889898|ref|XP_008248056.1|	712	1e-178	PREDICTED: ribonucleoside-diphosphate reductase subunit M2 [Oryctolagus cuniculus]	gi|448261638|ref|NG_026678.2|	1163	0	Homo sapiens ribonucleotide reductase M2 polypeptide pseudogene 3 (RRM2P3) on chromosome X	Q4R7Q7	281	1e-164	Ribonucleoside-diphosphate reductase subunit M2	SPBC25D12.04	201	3e-106	COG0208	pfam00268	Ribonuc_red_sm	Ribonucleotide reductase, small chain.	GO:0009263|deoxyribonucleotide biosynthetic process;GO:0006260|DNA replication;	GO:0005737|cytoplasm;	GO:0046872|metal ion binding;GO:0004748|ribonucleoside-diphosphate reductase activity, thioredoxin disulfide as acceptor;	K10808	RRM2; ribonucleoside-diphosphate reductase subunit M2 [EC:1.17.4.1]
ENSG00000259364	2	2	5	1.36924	0	0	0		13.845	3.7913	0.0564841	0.107255	up	no	AC013356.3	antisense	chr15:40453444-40454639:-	.	.	.	.	gi|551879206|tpe|HG506922.1|	584	0	TPA: Homo sapiens long non-coding RNA OTTHUMT00000418759.1 (RP11-64K12.9 gene), antisense	.	.	.	.	.	.	.	.	pfam13900	GVQW	Putative binding domain. This short domain is often found nested inside other longer domains. The function is not known, but the domain carries a highly conserved GVQW motif. The members are rich in proline and cysteine. This may be a binding domain.	.	.	.	.	.
ENSG00000231579	3	2	4	1.36767	0	0	0		13.8319	3.78993	0.0540448	0.103225	up	no	RPL7P21	processed_pseudogene	chr5:143332605-143333239:+	gi|544427917|ref|XP_005553033.1|	1040	7e-141	PREDICTED: 60S ribosomal protein L7-like 1 [Macaca fascicularis]	gi|224493940|ref|NG_010188.1|	635	0	Homo sapiens ribosomal protein L7 pseudogene 21 (RPL7P21) on chromosome 5	Q6DKI1	402	2e-141	60S ribosomal protein L7-like 1	SPAC664.06	158	2e-46	COG1841	pfam00327	Ribosomal_L30	Ribosomal protein L30p/L7e. This family includes prokaryotic L30 and eukaryotic L7.	GO:0001825|blastocyst formation;GO:0002181|cytoplasmic translation;GO:0000463|maturation of LSU-rRNA from tricistronic rRNA transcript (SSU-rRNA, 5.8S rRNA, LSU-rRNA);	GO:0022625|cytosolic large ribosomal subunit;GO:0005730|nucleolus;	GO:0003723|RNA binding;GO:0003735|structural constituent of ribosome;	.	.
ENSG00000235284	5	3	1	1.36764	0	0	0		13.8312	3.78986	0.0603915	0.113602	up	no	SNORD62A	snoRNA	chr9:131485665-131485750:+	.	.	.	.	gi|820688179|tpe|LN848153.1|	86	3e-36	TPA: Homo sapiens SNORD62B gene for small nucleolar RNA SNORD62B	.	.	.	.	.	.	.	.	pfam01964	ThiC	ThiC family. ThiC is found within the thiamine biosynthesis operon. ThiC is involved in pyrimidine biosynthesis. The precise catalytic function of ThiC is still not known. ThiC participates in the formation of 4-Amino-5-hydroxymethyl-2-methylpyrimidine from AIR, an intermediate in the de novo pyrimidine biosynthesis.	.	.	.	.	.
ENSG00000254670	4	2	3	1.3661	0	0	0		13.8188	3.78856	0.0541728	0.103434	up	no	AC084859.1	lincRNA	chr11:13001090-13009159:-	gi|640806229|ref|XP_008059572.1|	146	4e-08	PREDICTED: ras association domain-containing protein 10 [Tarsius syrichta]	gi|767891811|ref|XR_960179.1|	670	0	PREDICTED: Homo sapiens uncharacterized LOC105376557 (LOC105376557), ncRNA	.	.	.	.	.	.	.	.	pfam09664	DUF2399	Protein of unknown function C-terminus (DUF2399). Proteins in this entry are encoded within a conserved gene four-gene neighbourhood found sporadically in a phylogenetically broad range of bacteria including: Nocardia farcinica, Symbiobacterium thermophilum, and Streptomyces avermitilis (Actinobacteria), Geobacillus kaustophilus (Firmicutes), Azoarcus sp. EbN1 and Ralstonia solanacearum (Beta-pro…	.	.	.	.	.
ENSG00000184206	4	2	3	1.3661	0	0	0		13.8188	3.78856	0.0541728	0.103434	up	no	GOLGA6L4	protein_coding	chr15:84235773-84245368:+	gi|21757189|dbj|BAC05050.1|	875	5e-101	unnamed protein product [Homo sapiens]	gi|611434988|ref|NM_001267536.2|	4563	0	Homo sapiens golgin A6 family-like 4 (GOLGA6L4), mRNA	A6NEY3	338	2e-101	Putative golgin subfamily A member 6-like protein 3	.	.	.	.	pfam15070	GOLGA2L5	Putative golgin subfamily A member 2-like protein 5. The function of the GOLGA2L5 protein family remains unknown. This family of proteins is thought to be found in the Golgi apparatus of eukaryotes. Proteins in this family are typically between and 840 amino acids in length.	.	GO:0005794|Golgi apparatus;	.	.	.
ENSG00000269921	5	2	2	1.36454	0	0	0		13.8053	3.78715	0.0568825	0.107919	up	no	AC068620.1	lincRNA	chr4:56387625-56388153:+	.	.	.	.	gi|767930657|ref|XM_005265726.3|	529	0	PREDICTED: Homo sapiens aminoadipate-semialdehyde dehydrogenase (AASDH), transcript variant X4, mRNA	.	.	.	.	.	.	.	.	pfam13584	BatD	Oxygen tolerance. This family of proteins carries up to three membrane spanning regions and is involved in tolerance to oxygen in in Bacteroides spp.	.	.	.	.	.
ENSG00000230683	5	2	2	1.36454	0	0	0		13.8053	3.78715	0.0568825	0.107919	up	no	DDTP1	processed_pseudogene	chr3:38515448-38515830:-	gi|685525950|ref|XP_009199450.1|	493	2e-57	PREDICTED: nuclease EXOG, mitochondrial [Papio anubis]	gi|28812029|dbj|AP006241.1|	383	0	Homo sapiens genomic DNA, chromosome 3, clone:RP11-660I20, complete sequence	P30046	103	3e-34	D-dopachrome decarboxylase	.	.	.	.	pfam01187	MIF	Macrophage migration inhibitory factor (MIF).	GO:0042438|melanin biosynthetic process;GO:0010760|negative regulation of macrophage chemotaxis;GO:0070374|positive regulation of ERK1 and ERK2 cascade;GO:0050729|positive regulation of inflammatory response;GO:0032760|positive regulation of tumor necrosis factor production;	GO:0005737|cytoplasm;GO:0070062|extracellular exosome;GO:0005615|extracellular space;	GO:0005126|cytokine receptor binding;GO:0033981|D-dopachrome decarboxylase activity;GO:0004167|dopachrome isomerase activity;GO:0050178|phenylpyruvate tautomerase activity;	K10028	DDT; D-dopachrome decarboxylase [EC:4.1.1.84]
ENSG00000285653	3	1	5	1.36456	0	0	0		13.8052	3.78714	0.0606652	0.113972	up	no	AC006238.2	antisense	chr18:9840340-9841559:-	gi|355755786|gb|EHH59533.1|	291	5e-29	hypothetical protein EGM_09670, partial [Macaca fascicularis]	gi|4204704|gb|AC006238.1|AC006238	753	0	Homo sapiens chromosome 18, clone hRPK.474_N_24, complete sequence	Q6UX73	92.8	8e-20	UPF0764 protein C16orf89	.	.	.	.	pfam13900	GVQW	Putative binding domain. This short domain is often found nested inside other longer domains. The function is not known, but the domain carries a highly conserved GVQW motif. The members are rich in proline and cysteine. This may be a binding domain.	.	GO:0005829|cytosol;GO:0070062|extracellular exosome;GO:0016020|membrane;	GO:0042803|protein homodimerization activity;	.	.
ENSG00000266900	3	1	5	1.36456	0	0	0		13.8052	3.78714	0.0606652	0.113972	up	no	AC027514.1	sense_intronic	chr18:62245810-62247412:+	.	.	.	.	gi|551887687|tpe|HG510088.1|	1603	0	TPA: Homo sapiens long non-coding RNA OTTHUMT00000450103.1 (RP11-173A16.2 gene), sense_intronic	.	.	.	.	.	.	.	.	pfam14897	EpsG	EpsG family. This family of proteins are related to the EpsG protein from B. subtilis. These proteins are likely glycosyl transferases belonging to the membrane protein GT-C clan.	.	.	.	.	.
ENSG00000243415	3	1	5	1.36456	0	0	0		13.8052	3.78714	0.0606652	0.113972	up	no	AC107021.1	antisense	chr3:146064042-146105204:+	.	.	.	.	gi|551850989|tpe|HG496146.1|	555	0	TPA: Homo sapiens long non-coding RNA OTTHUMT00000355169.1 (RP11-274H2.2 gene), antisense	.	.	.	.	.	.	.	.	pfam06022	Cir_Bir_Yir	Plasmodium variant antigen protein Cir/Yir/Bir. This family consists of several Cir, Yir and Bir proteins from the Plasmodium species P.chabaudi, P.yoelii and P.berghei.	.	.	.	.	.
ENSG00000267112	1	0	8	1.36459	0	0	0		13.8025	3.78686	0.10314	0.177941	up	no	AC098848.1	antisense	chr18:54885866-54898083:-	gi|119583415|gb|EAW63011.1|	369	3e-42	hCG2040883, partial [Homo sapiens]	gi|551887568|tpe|HG510011.1|	567	0	TPA: Homo sapiens long non-coding RNA OTTHUMT00000448305.1 (RP11-839G9.1 gene), antisense	.	.	.	.	.	.	.	.	pfam04708	Pox_F16	Poxvirus F16 protein.	.	.	.	.	.
ENSG00000279989	4	1	4	1.363	0	0	0		13.792	3.78576	0.059867	0.11274	up	no	AC011815.3	TEC	chr18:35257040-35257512:+	.	.	.	.	gi|262527278|ref|NG_015815.1|	473	0	Homo sapiens zinc finger protein 397 (ZNF397), RefSeqGene on chromosome 18	.	.	.	.	.	.	.	.	pfam13900	GVQW	Putative binding domain. This short domain is often found nested inside other longer domains. The function is not known, but the domain carries a highly conserved GVQW motif. The members are rich in proline and cysteine. This may be a binding domain.	.	.	.	.	.
ENSG00000093100	4	1	4	1.363	0	0	0		13.792	3.78576	0.059867	0.11274	up	no	AC016026.1	processed_transcript	chr22:17787652-17811497:-	gi|795325021|ref|XP_011927160.1|	389	3e-61	PREDICTED: uncharacterized protein LOC105591253 [Cercocebus atys]	gi|34533608|dbj|AK126925.1|	4309	0	Homo sapiens cDNA FLJ44978 fis, clone BRAWH3003244	Q7RTP6	220	2e-56	[F-actin]-monooxygenase MICAL3	.	.	.	.	pfam12130	DUF3585	Protein of unknown function (DUF3585). This domain is found in eukaryotes. This domain is typically between 135 and 149 amino acids in length and is found associated with pfam00307.	GO:0030042|actin filament depolymerization;GO:0007049|cell cycle;GO:0051301|cell division;GO:0007010|cytoskeleton organization;GO:0006887|exocytosis;GO:0055114|oxidation-reduction process;	GO:0005938|cell cortex;GO:0042995|cell projection;GO:0005829|cytosol;GO:0030496|midbody;GO:0005654|nucleoplasm;GO:0005634|nucleus;GO:0005886|plasma membrane;GO:0005819|spindle;	GO:0003779|actin binding;GO:0071949|FAD binding;GO:0046872|metal ion binding;GO:0016709|oxidoreductase activity, acting on paired donors, with incorporation or reduction of molecular oxygen, NAD(P)H as one donor, and incorporation of one atom of oxygen;	.	.
ENSG00000201998	4	1	4	1.363	0	0	0		13.792	3.78576	0.059867	0.11274	up	no	SNORA23	snoRNA	chr11:9428773-9428954:+	.	.	.	.	gi|820703270|tpe|LN847563.1|	182	3e-89	TPA: Homo sapiens SNORA23 gene for small nucleolar RNA SNORA23	.	.	.	.	.	.	.	.	pfam02076	STE3	Pheromone A receptor.	.	.	.	.	.
ENSG00000264012	6	2	1	1.36297	0	0	0		13.7911	3.78567	0.0640334	0.119368	up	no	AC091588.1	antisense	chr18:22175465-22176662:-	.	.	.	.	gi|551887176|tpe|HG509836.1|	359	0	TPA: Homo sapiens long non-coding RNA OTTHUMT00000446378.1 (RP11-627G18.2 gene), antisense	.	.	.	.	.	.	.	.	pfam02336	Denso_VP4	Capsid protein VP4. Four different translation initiation sites of the densovirus capsid protein mRNA give rise to four viral proteins, VP1 to VP4. This family represents VP4.	.	.	.	.	.
ENSG00000203441	6	2	1	1.36297	0	0	0		13.7911	3.78567	0.0640334	0.119368	up	no	LINC00449	antisense	chr13:99499727-99501052:-	gi|724952526|ref|XP_010352316.1|	243	1e-20	PREDICTED: acyl-CoA-binding domain-containing protein 4 isoform X1 [Rhinopithecus roxellana]	gi|952977875|ref|NR_133664.1|	872	0	Homo sapiens long intergenic non-protein coding RNA 449 (LINC00449), long non-coding RNA	Q6UX73	67.8	1e-11	UPF0764 protein C16orf89	.	.	.	.	pfam13900	GVQW	Putative binding domain. This short domain is often found nested inside other longer domains. The function is not known, but the domain carries a highly conserved GVQW motif. The members are rich in proline and cysteine. This may be a binding domain.	.	GO:0005829|cytosol;GO:0070062|extracellular exosome;GO:0016020|membrane;	GO:0042803|protein homodimerization activity;	.	.
ENSG00000221818	5	1	3	1.36143	0	0	0		13.7785	3.78435	0.0609466	0.114433	up	no	EBF2	protein_coding	chr8:25841730-26045397:-	gi|291385869|ref|XP_002709503.1|	2700	0	PREDICTED: transcription factor COE2 [Oryctolagus cuniculus]	gi|426359157|ref|XM_004046802.1|	5005	0	PREDICTED: Gorilla gorilla gorilla early B-cell factor 2, transcript variant 1 (EBF2), mRNA	Q9HAK2	1044	0	Transcription factor COE2	.	.	.	.	pfam01833	TIG	IPT/TIG domain. This family consists of a domain that has an immunoglobulin like fold. These domains are found in cell surface receptors such as Met and Ron as well as in intracellular transcription factors where it is involved in DNA binding. CAUTION: This family does not currently recognize a significant number of members.	GO:0060612|adipose tissue development;GO:0050873|brown fat cell differentiation;GO:0001709|cell fate determination;GO:0035563|positive regulation of chromatin binding;	GO:0005634|nucleus;	GO:0003682|chromatin binding;GO:0046872|metal ion binding;GO:0046983|protein dimerization activity;GO:0000978|RNA polymerase II core promoter proximal region sequence-specific DNA binding;GO:0000981|RNA polymerase II transcription factor activity, sequence-specific DNA binding;GO:0001077|transcriptional activator activity, RNA polymerase II core promoter proximal region sequence-specific binding;	K09103	EBF, COE; early B-cell factor
ENSG00000145794	5	1	3	1.36143	0	0	0		13.7785	3.78435	0.0609466	0.114433	up	no	MEGF10	protein_coding	chr5:127290831-127465737:+	gi|176838324|dbj|BAB47409.2|	5962	0	MEGF10 protein [Homo sapiens]	gi|181336652|ref|NM_032446.2|	7594	0	Homo sapiens multiple EGF like domains 10 (MEGF10), transcript variant 1, mRNA	Q96KG7	2178	0	Multiple epidermal growth factor-like domains protein 10	.	.	.	.	pfam07546	EMI	EMI domain. The Pfam alignment is truncated at the C-terminus and does not include the final cysteine defined in Callebaut et al. This is to stop the family overlapping with other domains.	GO:1902742|apoptotic process involved in development;GO:0043652|engulfment of apoptotic cell;GO:0034109|homotypic cell-cell adhesion;GO:0055001|muscle cell development;GO:0033002|muscle cell proliferation;GO:0051451|myoblast migration;GO:0043654|recognition of apoptotic cell;GO:0051147|regulation of muscle cell differentiation;GO:0048641|regulation of skeletal muscle tissue development;GO:0014719…	GO:0042995|cell projection;GO:0016021|integral component of membrane;GO:0001891|phagocytic cup;GO:0005886|plasma membrane;	GO:0001849|complement component C1q binding;GO:0005112|Notch binding;GO:0005044|scavenger receptor activity;	.	.
ENSG00000259751	6	1	2	1.35986	0	0	0		13.7646	3.78289	0.0643232	0.119837	up	no	AC018868.2	processed_pseudogene	chr15:34849137-34850395:-	gi|674049785|ref|XP_008831083.1|	737	4e-122	PREDICTED: tubulin alpha-1B chain-like [Nannospalax galili]	gi|426214145|ref|NG_028861.2|	1259	0	Homo sapiens tubulin alpha-1C chain-like (LOC100132824) pseudogene on chromosome 15	Q9BQE3	284	9e-124	Tubulin alpha-1C chain	YML124c	213	1e-89	COG5023	pfam00091	Tubulin	Tubulin/FtsZ family, GTPase domain. This family includes the tubulin alpha, beta and gamma chains, as well as the bacterial FtsZ family of proteins. Members of this family are involved in polymer formation. FtsZ is the polymer-forming protein of bacterial cell division. It is part of a ring in the middle of the dividing cell that is required for constriction of cell membrane and cell envelope to …	GO:0051301|cell division;GO:0030705|cytoskeleton-dependent intracellular transport;GO:0007017|microtubule-based process;	GO:0005737|cytoplasm;GO:0005874|microtubule;GO:0015630|microtubule cytoskeleton;GO:0005634|nucleus;GO:0031982|vesicle;	GO:0005525|GTP binding;GO:0003924|GTPase activity;GO:0005200|structural constituent of cytoskeleton;GO:0005198|structural molecule activity;	K07374	TUBA; tubulin alpha
ENSG00000229325	41	38	33	18.2605	4	2	1		13.758	3.7822	5.22e-08	2.7e-07	up	yes	ACAP2-IT1	sense_intronic	chr3:195280723-195282741:-	.	.	.	.	gi|551852027|tpe|HG496541.1|	690	0	TPA: Homo sapiens long non-coding RNA OTTHUMT00000342226.1 (AC090018.3 gene), sense_intronic	.	.	.	.	.	.	.	.	pfam07370	DUF1489	Protein of unknown function (DUF1489). This family consists of several hypothetical bacterial proteins of around 150 residues in length. Members of this family seem to be founds exclusively in the Class Alphaproteobacteria. The function of this family is unknown.	.	.	.	.	.
ENSG00000282418	6	0	3	1.35676	0	0	0		13.7335	3.77962	0.0913813	0.160685	up	no	AC092811.2	lincRNA	chr1:225465021-225473837:+	gi|119584862|gb|EAW64458.1|	319	5e-34	hCG2038441, partial [Homo sapiens]	gi|16924128|gb|AC092811.2|	292	7e-150	Homo sapiens chromosome 1 clone RP11-496N12, complete sequence	.	.	.	.	.	.	.	.	pfam10428	SOG2	RAM signalling pathway protein. SOG2 proteins in Saccharomyces cerevisiae are involved in cell separation and cytokinesis.	.	.	.	.	.
ENSG00000199130	6	0	3	1.35676	0	0	0		13.7335	3.77962	0.0913813	0.160685	up	no	MIR365A	miRNA	chr16:14309285-14309371:+	gi|426381302|ref|XP_004057288.1|	159	2e-12	PREDICTED: uncharacterized protein LOC101149124 [Gorilla gorilla gorilla]	gi|958784271|ref|XR_001402081.1|	87	7e-37	PREDICTED: Equus asinus uncharacterized LOC106847168 (LOC106847168), transcript variant X4, ncRNA	.	.	.	.	.	.	.	.	pfam03275	GLF	UDP-galactopyranose mutase.	.	.	.	.	.
ENSG00000136231	1650	1621	1699	811.954	210	48	67	325	13.7101	3.77716	3.67e-12	2.92e-11	up	yes	IGF2BP3	protein_coding	chr7:23310209-23470467:-	gi|30795212|ref|NP_006538.2|	2711	0	insulin-like growth factor 2 mRNA-binding protein 3 [Homo sapiens]	gi|767944775|ref|XM_011515089.1|	4212	0	PREDICTED: Homo sapiens insulin-like growth factor 2 mRNA binding protein 3 (IGF2BP3), transcript variant X1, mRNA	O00425	1048	0	Insulin-like growth factor 2 mRNA-binding protein 3	.	.	.	.	pfam00013	KH_1	KH domain. KH motifs bind RNA in vitro. Autoantibodies to Nova, a KH domain protein, cause paraneoplastic opsoclonus ataxia.	GO:0009653|anatomical structure morphogenesis;GO:0051028|mRNA transport;GO:0017148|negative regulation of translation;GO:0042035|regulation of cytokine biosynthetic process;GO:0043488|regulation of mRNA stability;GO:0006412|translation;	GO:0005737|cytoplasm;GO:0005829|cytosol;GO:0005634|nucleus;	GO:0003730|mRNA 3'-UTR binding;GO:0048027|mRNA 5'-UTR binding;GO:0003723|RNA binding;GO:0045182|translation regulator activity;	K13197	IGF2BP3; insulin-like growth factor 2 mRNA-binding protein 3
ENSG00000232952	11	8	13	5.21259	1	0	1		13.7072	3.77686	0.00321877	0.00844407	up	yes	AL512844.1	processed_pseudogene	chr1:105891739-105893517:+	gi|958741354|ref|XP_014709328.1|	1810	0	PREDICTED: matrin-3 isoform X4 [Equus asinus]	gi|327412306|ref|NG_028273.1|	1779	0	Homo sapiens matrin 3 pseudogene (LOC401957) on chromosome 1	P43243	696	0	Matrin-3	.	.	.	.	pfam13893	RRM_5	RNA recognition motif. (a.k.a. RRM, RBD, or RNP domain). The RRM motif is probably diagnostic of an RNA binding protein. RRMs are found in a variety of RNA binding proteins, including various hnRNP proteins, proteins implicated in regulation of alternative splicing, and protein components of snRNPs. The motif also appears in a few single stranded DNA binding proteins.	GO:0002218|activation of innate immune response;GO:0045087|innate immune response;GO:0010608|posttranscriptional regulation of gene expression;	GO:0016020|membrane;GO:0005637|nuclear inner membrane;GO:0016363|nuclear matrix;	GO:0042802|identical protein binding;GO:0035198|miRNA binding;GO:0003723|RNA binding;GO:0005198|structural molecule activity;GO:0008270|zinc ion binding;	K13213	MATR3; matrin 3
ENSG00000224468	19	17	27	10.2492	3	0	1		13.6563	3.77149	5.36e-05	0.000190029	up	yes	LAMC1-AS1	antisense	chr1:183138402-183141282:-	.	.	.	.	gi|551898765|tpe|HG492996.1|	479	0	TPA: Homo sapiens long non-coding RNA OTTHUMT00000106400.3 (RP11-181K3.4 gene), antisense	.	.	.	.	.	.	.	.	pfam13900	GVQW	Putative binding domain. This short domain is often found nested inside other longer domains. The function is not known, but the domain carries a highly conserved GVQW motif. The members are rich in proline and cysteine. This may be a binding domain.	.	.	.	.	.
ENSG00000249863	16	16	15	7.66696	2	1	0		13.5191	3.75693	0.00036837	0.00115109	up	yes	AC021106.1	processed_pseudogene	chr4:37868292-37869978:+	gi|962017019|ref|XP_014880426.1|	152	2e-18	PREDICTED: heterogeneous nuclear ribonucleoprotein Q-like isoform X2 [Poecilia latipinna]	gi|302486502|ref|NG_025201.1|	786	0	Homo sapiens heterogeneous nuclear ribonucleoprotein R pseudogene 3 (HNRNPRP3) on chromosome 4	O43390	70.5	4e-16	Heterogeneous nuclear ribonucleoprotein R	.	.	.	.	pfam10324	7TM_GPCR_Srw	Serpentine type 7TM GPCR chemoreceptor Srw. Chemoreception is mediated in Caenorhabditis elegans by members of the seven-transmembrane G-protein-coupled receptor class (7TM GPCRs) of proteins which are of the serpentine type. Srw is a solo family amongst the superfamilies of chemoreceptors. Chemoperception is one of the central senses of soil nematodes like C. elegans which are otherwise 'blind' …	GO:0007623|circadian rhythm;GO:0061157|mRNA destabilization;GO:0006397|mRNA processing;GO:0000398|mRNA splicing, via spliceosome;GO:0043086|negative regulation of catalytic activity;GO:0016070|RNA metabolic process;	GO:0043679|axon terminus;GO:0071013|catalytic step 2 spliceosome;GO:0030425|dendrite;GO:0005783|endoplasmic reticulum;GO:0030426|growth cone;GO:0005654|nucleoplasm;GO:0005681|spliceosomal complex;	GO:0003730|mRNA 3'-UTR binding;GO:0003723|RNA binding;	K13161	HNRNPR; heterogeneous nuclear ribonucleoprotein R
ENSG00000228623	4	10	3	2.79505	0	0	1		13.5079	3.75573	0.0208918	0.0452888	up	yes	ZNF883	transcribed_unprocessed_pseudogene	chr9:112957722-113012227:-	gi|157412253|ref|NP_001094808.1|	1968	0	zinc finger protein 883 [Homo sapiens]	gi|157412252|ref|NM_001101338.1|	2379	0	Homo sapiens zinc finger protein 883 (ZNF883), mRNA	P0CG24	762	0	Zinc finger protein 883	.	.	.	.	pfam13465	zf-H2C2_2	Zinc-finger double domain.	GO:0006355|regulation of transcription, DNA-templated;GO:0006351|transcription, DNA-templated;	GO:0005634|nucleus;	GO:0003677|DNA binding;GO:0003700|transcription factor activity, sequence-specific DNA binding;GO:0046872|metal ion binding;	.	.
ENSG00000185013	2	8	7	2.76002	1	0	0	1	13.495	3.75435	0.0214899	0.0463673	up	yes	NT5C1B	protein_coding	chr2:18562872-18589572:-	gi|13774961|gb|AAK39108.1|AF356185_1	2621	0	autoimmune infertility-related protein [Homo sapiens]	gi|312283637|ref|NM_033253.3|	2678	0	Homo sapiens 5'-nucleotidase, cytosolic IB (NT5C1B), transcript variant 2, mRNA	Q96P26	910	0	Cytosolic 5'-nucleotidase 1B	.	.	.	.	pfam06189	5-nucleotidase	5'-nucleotidase. This family consists of both eukaryotic and prokaryotic 5'-nucleotidase sequences (EC:3.1.3.5).	GO:0006195|purine nucleotide catabolic process;	GO:0005829|cytosol;GO:0005634|nucleus;	GO:0008253|5'-nucleotidase activity;GO:0000287|magnesium ion binding;GO:0000166|nucleotide binding;	K01081	E3.1.3.5; 5'-nucleotidase [EC:3.1.3.5]
ENSG00000239264	6	18	8	5.28607	0	1	1	2	13.4888	3.75369	0.00419792	0.0107394	up	yes	TXNDC5	protein_coding	chr6:7881517-7910814:-	gi|42794771|ref|NP_110437.2|	1937	0	thioredoxin domain-containing protein 5 isoform 1 precursor [Homo sapiens]	gi|313482856|ref|NM_030810.3|	2964	0	Homo sapiens thioredoxin domain containing 5 (endoplasmic reticulum) (TXNDC5), transcript variant 1, mRNA	Q8NBS9	750	0	Thioredoxin domain-containing protein 5	SPAC17H9.14c	129	4e-31	COG0526	pfam00085	Thioredoxin	Thioredoxin. Thioredoxins are small enzymes that participate in redox reactions, via the reversible oxidation of an active centre disulfide bond. Some members with only the active site are not separated from the noise.	GO:0043277|apoptotic cell clearance;GO:0045454|cell redox homeostasis;GO:0043066|negative regulation of apoptotic process;GO:0043312|neutrophil degranulation;GO:0006457|protein folding;GO:0034976|response to endoplasmic reticulum stress;	GO:0035578|azurophil granule lumen;GO:0005783|endoplasmic reticulum;GO:0005788|endoplasmic reticulum lumen;GO:0070062|extracellular exosome;GO:0005576|extracellular region;GO:0043202|lysosomal lumen;	GO:0003756|protein disulfide isomerase activity;	K13984	TXNDC5, ERP46; thioredoxin domain-containing protein 5
ENSG00000257896	3	6	8	2.75224	1	0	0		13.4614	3.75075	0.0197117	0.0430257	up	yes	AC093012.1	transcribed_unprocessed_pseudogene	chr12:43736628-43741067:+	gi|829840113|ref|XP_012635208.1|	170	7e-22	PREDICTED: la-related protein 7 isoform X1 [Microcebus murinus]	gi|21629105|gb|AC093012.9|	344	9e-179	Homo sapiens 12 BAC RP11-210N13 (Roswell Park Cancer Institute Human BAC Library) complete sequence	Q4G0J3	50.8	2e-06	La-related protein 7	.	.	.	.	pfam14296	O-ag_pol_Wzy	O-antigen polysaccharide polymerase Wzy. This family includes O-antigen polysaccharide polymerases. These enzymes link O-units via a glycosidic linkage to form a long O-antigen. These enzymes vary in specificity and sequence.	GO:0006396|RNA processing;	GO:0005829|cytosol;GO:0005654|nucleoplasm;	GO:0003723|RNA binding;	K15191	LARP7; La-related protein 7
ENSG00000233124	5	5	7	2.746	1	0	0		13.435	3.74792	0.0182293	0.0401662	up	yes	LINC00456	lincRNA	chr13:97172469-97179622:-	gi|119629370|gb|EAX08965.1|	221	3e-20	hCG2045793 [Homo sapiens]	gi|669633319|ref|NR_125725.1|	692	0	Homo sapiens long intergenic non-protein coding RNA 456 (LINC00456), long non-coding RNA	.	.	.	.	.	.	.	.	pfam14611	SLS	Mitochondrial inner-membrane-bound regulator. SLS is a fungal domain found bound to the mitochondrial inner-membrane. It reacts physically with fungal Kar2p to promote translocation across the endoplasmic-reticulum membrane. This action appeared to be mediated via the promotion of the Sec63p-mediated activation of Kar2p's ATPase activity. This indicates that the Sls1p protein is a GrpE-like prote…	.	.	.	.	.
ENSG00000236526	11	4	2	2.76808	0	1	0		13.3807	3.74208	0.0238449	0.0508635	up	no	AL035448.1	antisense	chr20:11909404-11918677:-	gi|554531718|ref|XP_005860628.1|	378	3e-36	PREDICTED: BTB/POZ domain-containing protein 3 [Myotis brandtii]	gi|551890457|tpe|HG511197.1|	1831	0	TPA: Homo sapiens long non-coding RNA OTTHUMT00000078023.1 (RP4-742J24.2 gene), antisense	F7ASZ0	142	4e-35	BTB/POZ domain-containing protein 3	.	.	.	.	pfam09529	Intg_mem_TP0381	Integral membrane protein (intg_mem_TP0381). This entry represents a family of hydrophobic proteins with seven predicted transmembrane alpha helices. Members are found in Bacillus subtilis (ywaF), TP0381 from Treponema pallidum (TP0381), Streptococcus pyogenes, Rhodococcus erythropolis, etc.	GO:0021987|cerebral cortex development;GO:0048813|dendrite morphogenesis;	GO:0005829|cytosol;GO:0005634|nucleus;	.	K10478	BTBD3_6; BTB/POZ domain-containing protein 3/6
ENSG00000113494	8	12	11	5.07792	1	0	1	2	13.3192	3.73544	0.00370446	0.00959968	up	yes	PRLR	protein_coding	chr5:35048756-35230589:-	gi|820988853|ref|XP_012357164.1|	3219	0	PREDICTED: prolactin receptor isoform X1 [Nomascus leucogenys]	gi|609877686|ref|NM_000949.6|	11688	0	Homo sapiens prolactin receptor (PRLR), transcript variant 1, mRNA	P16471	1230	0	Prolactin receptor	.	.	.	.	pfam09067	EpoR_lig-bind	Erythropoietin receptor, ligand binding. Members of this family interact with erythropoietin (EPO), with subsequent initiation of the downstream chain of events associated with binding of EPO to the receptor, including EPO-induced erythroblast proliferation and differentiation through induction of the JAK2/STAT5 signaling cascade. The domain adopts a secondary structure composed of a short amino-…	GO:0042976|activation of Janus kinase activity;GO:0007171|activation of transmembrane receptor protein tyrosine kinase activity;GO:0007166|cell surface receptor signaling pathway;GO:0007566|embryo implantation;GO:0060397|JAK-STAT cascade involved in growth hormone signaling pathway;GO:0007595|lactation;GO:0043066|negative regulation of apoptotic process;GO:0006694|steroid biosynthetic process;GO:…	GO:0009986|cell surface;GO:0031904|endosome lumen;GO:0005576|extracellular region;GO:0016021|integral component of membrane;GO:0005886|plasma membrane;	GO:0046872|metal ion binding;GO:0042978|ornithine decarboxylase activator activity;GO:0017046|peptide hormone binding;GO:0004925|prolactin receptor activity;GO:0042803|protein homodimerization activity;	K05081	PRLR; prolactin receptor
ENSG00000260727	63	73	79	35.1328	9	0	5		13.3127	3.73473	1.77e-12	1.44e-11	up	yes	SLC7A5P1	unprocessed_pseudogene	chr16:29613104-29613640:-	gi|426381723|ref|XP_004057483.1|	727	5e-95	PREDICTED: putative L-type amino acid transporter 1-like protein MLAS-like [Gorilla gorilla gorilla]	gi|1002095867|ref|NR_135317.1|	537	0	Homo sapiens SMG1 pseudogene 2 (SMG1P2), transcript variant 1, non-coding RNA	Q8MH63	276	2e-93	Putative L-type amino acid transporter 1-like protein MLAS	alr1519	73.2	1e-14	COG0531	pfam13520	AA_permease_2	Amino acid permease.	GO:0015804|neutral amino acid transport;	GO:0005887|integral component of plasma membrane;	GO:0015297|antiporter activity;GO:0015179|L-amino acid transmembrane transporter activity;GO:0015175|neutral amino acid transmembrane transporter activity;	.	.
ENSG00000253837	8	9	14	5.07124	1	1	0		13.2813	3.73132	0.00388731	0.0100301	up	yes	AC090197.1	processed_transcript	chr8:23336171-23366125:+	gi|355567321|gb|EHH23662.1|	318	2e-30	hypothetical protein EGK_07177, partial [Macaca mulatta]	gi|334085278|ref|NR_038323.1|	4374	0	Homo sapiens uncharacterized LOC100507156 (LOC100507156), long non-coding RNA	.	.	.	.	.	.	.	.	pfam13900	GVQW	Putative binding domain. This short domain is often found nested inside other longer domains. The function is not known, but the domain carries a highly conserved GVQW motif. The members are rich in proline and cysteine. This may be a binding domain.	.	.	.	.	.
ENSG00000224888	48	68	53	27.7514	4	1	6		13.1312	3.71493	1.25e-10	8.53e-10	up	yes	AC138028.2	antisense	chr16:88731180-88741425:+	gi|119587178|gb|EAW66774.1|	831	9e-99	FLJ45121 protein [Homo sapiens]	gi|666670811|tpe|HG508483.2|	4528	0	TPA: Homo sapiens long non-coding RNA OTTHUMT00000423096.2 (RP5-1142A6.2 gene), antisense	Q92508	120	2e-82	Piezo-type mechanosensitive ion channel component 1	.	.	.	.	pfam03154	Atrophin-1	Atrophin-1 family. Atrophin-1 is the protein product of the dentatorubral-pallidoluysian atrophy (DRPLA) gene. DRPLA OMIM:125370 is a progressive neurodegenerative disorder. It is caused by the expansion of a CAG repeat in the DRPLA gene on chromosome 12p. This results in an extended polyglutamine region in atrophin-1, that is thought to confer toxicity to the protein, possibly through altering i…	GO:0006812|cation transport;GO:0071260|cellular response to mechanical stimulus;GO:0050982|detection of mechanical stimulus;GO:0033634|positive regulation of cell-cell adhesion mediated by integrin;GO:0033625|positive regulation of integrin activation;GO:0042391|regulation of membrane potential;	GO:0005783|endoplasmic reticulum;GO:0005789|endoplasmic reticulum membrane;GO:0033116|endoplasmic reticulum-Golgi intermediate compartment membrane;GO:0016021|integral component of membrane;GO:0031258|lamellipodium membrane;GO:0005886|plasma membrane;	GO:0005261|cation channel activity;GO:0008381|mechanically-gated ion channel activity;	.	.
ENSG00000179277	44	34	41	19.4265	6	0	2		12.9222	3.69178	6.29e-08	3.21e-07	up	yes	MEIS3P1	processed_pseudogene	chr17:15786618-15787575:+	gi|205815339|sp|A6NDR6.2|ME3L1_HUMAN	1249	2e-170	RecName: Full=Putative homeobox protein Meis3-like 1	gi|584593313|ref|NG_002748.3|	958	0	Homo sapiens interleukin 6 signal transducer (gp130, oncostatin M receptor) pseudogene 1 (IL6STP1) on chromosome 17	A6NDR6	485	5e-172	Putative homeobox protein Meis3-like 1	.	.	.	.	pfam05920	Homeobox_KN	Homeobox KN domain. This is a homeobox transcription factor KN domain conserved from fungi to human and plants.	GO:0006355|regulation of transcription, DNA-templated;	GO:0005634|nucleus;	GO:0003677|DNA binding;	.	.
ENSG00000261349	7	13	10	4.93343	1	1	0		12.8869	3.68784	0.0045506	0.0115436	up	yes	AL031432.2	unprocessed_pseudogene	chr1:25266102-25267136:-	gi|955507088|ref|XP_014639239.1|	152	7e-10	PREDICTED: uncharacterized protein LOC106801110 [Ceratotherium simum simum]	gi|399124825|gb|AC247058.1|	426	0	Homo sapiens BAC clone CH17-164B22 from chromosome 1, complete sequence	.	.	.	.	.	.	.	.	pfam01264	Chorismate_synt	Chorismate synthase.	.	.	.	.	.
ENSG00000115461	161	173	193	86.2916	26	4	6	36	12.8719	3.68615	1.86e-20	3.25e-19	up	yes	IGFBP5	protein_coding	chr2:216672105-216695525:-	gi|10834982|ref|NP_000590.1|	1349	8e-168	insulin-like growth factor-binding protein 5 precursor [Homo sapiens]	gi|171460920|ref|NM_000599.3|	6212	0	Homo sapiens insulin like growth factor binding protein 5 (IGFBP5), mRNA	P24593	524	3e-169	Insulin-like growth factor-binding protein 5	.	.	.	.	pfam00086	Thyroglobulin_1	Thyroglobulin type-1 repeat. Thyroglobulin type 1 repeats are thought to be involved in the control of proteolytic degradation. The domain usually contains six conserved cysteines. These form three disulphide bridges. Cysteines 1 pairs with 2, 3 with 4 and 5 with 6.	GO:0007568|aging;GO:0044267|cellular protein metabolic process;GO:0071320|cellular response to cAMP;GO:0071407|cellular response to organic cyclic compound;GO:0007565|female pregnancy;GO:0042593|glucose homeostasis;GO:0006006|glucose metabolic process;GO:0031069|hair follicle morphogenesis;GO:0035556|intracellular signal transduction;GO:0048286|lung alveolus development;GO:0060056|mammary gland i…	GO:0005788|endoplasmic reticulum lumen;GO:0005576|extracellular region;GO:0016942|insulin-like growth factor binding protein complex;GO:0042567|insulin-like growth factor ternary complex;	GO:0001968|fibronectin binding;GO:0031994|insulin-like growth factor I binding;GO:0031995|insulin-like growth factor II binding;	.	.
ENSG00000159450	20	11	15	7.55726	0	1	2	3	12.8413	3.68272	0.000550886	0.0016746	up	yes	TCHH	protein_coding	chr1:152106317-152115454:-	gi|148746195|ref|NP_009044.2|	676	5e-68	trichohyalin [Homo sapiens]	gi|444909136|ref|NM_007113.3|	6995	0	Homo sapiens trichohyalin (TCHH), mRNA	Q07283	265	2e-69	Trichohyalin	.	.	.	.	pfam01023	S_100	S-100/ICaBP type calcium binding domain. The S-100 domain is a subfamily of the EF-hand calcium binding proteins.	GO:0070268|cornification;	GO:0001533|cornified envelope;GO:0005856|cytoskeleton;GO:0005829|cytosol;	GO:0005509|calcium ion binding;GO:0046914|transition metal ion binding;	K18626	TCHH; trichohyalin
ENSG00000136925	299	298	341	153.999	49	4	14	67	12.7163	3.66861	4.49e-06	1.84e-05	up	yes	TSTD2	protein_coding	chr9:97600080-97633575:-	gi|111038120|ref|NP_640339.4|	2495	0	thiosulfate sulfurtransferase/rhodanese-like domain-containing protein 2 [Homo sapiens]	gi|111038119|ref|NM_139246.4|	4320	0	Homo sapiens thiosulfate sulfurtransferase (rhodanese)-like domain containing 2 (TSTD2), mRNA	.	.	.	.	Cgl2936	166	2e-43	COG1054	pfam00581	Rhodanese	Rhodanese-like domain. Rhodanese has an internal duplication. This Pfam represents a single copy of this duplicated domain. The domain is found as a single copy in other proteins, including phosphatases and ubiquitin C-terminal hydrolases.	.	.	.	.	.
ENSG00000233589	12	13	19	7.20588	2	0	1		12.679	3.66437	0.000663978	0.00198996	up	yes	AL138789.1	antisense	chr1:68479129-68483539:+	gi|7020615|dbj|BAA91201.1|	301	1e-28	unnamed protein product [Homo sapiens]	gi|551896589|tpe|HG492151.1|	960	0	TPA: Homo sapiens long non-coding RNA OTTHUMT00000025505.1 (RP4-694A7.2 gene), antisense	Q5TB30	122	5e-29	DEP domain-containing protein 1A	.	.	.	.	pfam09815	XK-related	XK-related protein. Members of this family comprise various XK-related proteins, that are involved in sodium-dependent transport of neutral amino acids or oligopeptides. These proteins are responsible for the Kx blood group system - defects results in McLeod syndrome, an X-linked multi-system disorder characterized by late onset abnormalities in the neuromuscular and hematopoietic systems.	GO:0035556|intracellular signal transduction;GO:0045892|negative regulation of transcription, DNA-templated;GO:0007165|signal transduction;GO:0006351|transcription, DNA-templated;	GO:0005634|nucleus;GO:0017053|transcriptional repressor complex;	GO:0005096|GTPase activator activity;	.	.
ENSG00000278206	8	8	0	2.63342	0	1	0		12.6673	3.66304	0.0435982	0.085946	up	no	AL031320.2	processed_transcript	chr6:143484979-143507327:+	gi|426354778|ref|XP_004044824.1|	376	6e-37	PREDICTED: plasma alpha-L-fucosidase-like [Gorilla gorilla gorilla]	gi|306482673|ref|NG_027676.1|	1363	0	Homo sapiens fucosidase, alpha-L- 2, plasma (FUCA2), RefSeqGene on chromosome 6	Q5RFI5	149	2e-37	Plasma alpha-L-fucosidase	.	.	.	.	pfam01120	Alpha_L_fucos	Alpha-L-fucosidase.	GO:0006004|fucose metabolic process;	GO:0005576|extracellular region;	GO:0004560|alpha-L-fucosidase activity;	K01206	FUCA; alpha-L-fucosidase [EC:3.2.1.51]
ENSG00000244701	3	5	8	2.59734	1	0	0		12.6598	3.66219	0.0245185	0.0521045	up	no	AC004918.1	antisense	chr7:141652381-141656810:-	gi|528761041|gb|EPY80700.1|	210	5e-16	acylglycerol kinase, mitochondrial [Camelus ferus]	gi|551862915|tpe|HG500671.1|	770	0	TPA: Homo sapiens long non-coding RNA OTTHUMT00000349093.1 (RP5-894A10.2 gene), antisense	Q53H12	75.5	2e-14	Acylglycerol kinase, mitochondrial	.	.	.	.	pfam10186	Atg14	UV radiation resistance protein and autophagy-related subunit 14. The Atg14 or Apg14 proteins are hydrophilic proteins with a predicted molecular mass of 40.5 kDa, and have a coiled-coil motif at the N terminus region. Yeast cells with mutant Atg14 are defective not only in autophagy but also in sorting of carboxypeptidase Y (CPY), a vacuolar-soluble hydrolase, to the vacuole. Subcellular fractio…	GO:0046513|ceramide biosynthetic process;GO:0046474|glycerophospholipid biosynthetic process;GO:0045039|protein import into mitochondrial inner membrane;	GO:0005829|cytosol;GO:0031305|integral component of mitochondrial inner membrane;GO:0043231|intracellular membrane-bounded organelle;GO:0005743|mitochondrial inner membrane;GO:0042721|mitochondrial inner membrane protein insertion complex;GO:0005758|mitochondrial intermembrane space;GO:0005741|mitochondrial outer membrane;GO:0005739|mitochondrion;	GO:0047620|acylglycerol kinase activity;GO:0005524|ATP binding;GO:0001729|ceramide kinase activity;GO:0004143|diacylglycerol kinase activity;GO:0003951|NAD+ kinase activity;	K09881	AGK; acylglycerol kinase [EC:2.7.1.94]
ENSG00000238109	4	5	7	2.59577	1	0	0		12.6532	3.66143	0.0231034	0.0495225	up	yes	AC004893.1	processed_pseudogene	chr7:98998538-98999930:-	gi|532026182|ref|XP_005356076.1|	660	1e-148	PREDICTED: E3 ubiquitin-protein ligase RNF14 [Microtus ochrogaster]	gi|347543731|ref|NG_030010.1|	1393	0	Homo sapiens transformation/transcription domain-associated protein (TRRAP), RefSeqGene on chromosome 7	Q9UBS8	266	2e-156	E3 ubiquitin-protein ligase RNF14	.	.	.	.	pfam05773	RWD	RWD domain. This domain was identified in WD40 repeat proteins and Ring finger domain proteins. The function of this domain is unknown. GCN2 is the alpha-subunit of the only translation initiation factor (eIF2 alpha) kinase that appears in all eukaryotes. Its function requires an interaction with GCN1 via the domain at its N-terminus, which is termed the RWD domain after three major RWD-containin…	GO:0030521|androgen receptor signaling pathway;GO:0032436|positive regulation of proteasomal ubiquitin-dependent protein catabolic process;GO:0045893|positive regulation of transcription, DNA-templated;GO:0000209|protein polyubiquitination;GO:0016567|protein ubiquitination;GO:0060765|regulation of androgen receptor signaling pathway;GO:0006357|regulation of transcription from RNA polymerase II pr…	GO:0005737|cytoplasm;GO:0005829|cytosol;GO:0005634|nucleus;GO:0000151|ubiquitin ligase complex;	GO:0050681|androgen receptor binding;GO:0046872|metal ion binding;GO:0003713|transcription coactivator activity;GO:0031624|ubiquitin conjugating enzyme binding;GO:0061630|ubiquitin protein ligase activity;GO:0019787|ubiquitin-like protein transferase activity;	K11971	RNF14, ARA54; E3 ubiquitin-protein ligase RNF14 [EC:2.3.2.27]
ENSG00000165521	37	33	30	16.3286	7	0	0	7	12.6527	3.66137	2.47e-06	1.05e-05	up	yes	EML5	protein_coding	chr14:88612431-88792752:-	gi|34485720|ref|NP_899243.1|	10272	0	echinoderm microtubule-associated protein-like 5 [Homo sapiens]	gi|694957361|ref|XM_510110.5|	9395	0	PREDICTED: Pan troglodytes echinoderm microtubule associated protein like 5 (EML5), transcript variant X1, mRNA	Q05BV3	3936	0	Echinoderm microtubule-associated protein-like 5	.	.	.	.	pfam03451	HELP	HELP motif. The founding member of the EMAP protein family is the 75 kDa Echinoderm Microtubule-Associated Protein, so-named for its abundance in sea urchin, sand dollar and starfish eggs. The Hydrophobic EMAP-Like Protein (HELP) motif was identified initially in the human EMAP-Like Protein 2 (EML2) and subsequently in the entire EMAP Protein family. The HELP motif is approximately 60-70 amino ac…	.	GO:0005737|cytoplasm;GO:0070062|extracellular exosome;GO:0005874|microtubule;GO:0015630|microtubule cytoskeleton;	GO:0003824|catalytic activity;GO:0008017|microtubule binding;	K18597	EML5; echinoderm microtubule-associated protein-like 5
ENSG00000246851	7	6	3	2.62877	0	1	0		12.6464	3.66065	0.0237515	0.0506985	up	no	AL157938.3	antisense	chr9:131189910-131194205:-	gi|355786564|gb|EHH66747.1|	247	1e-28	hypothetical protein EGM_03796, partial [Macaca fascicularis]	gi|551867101|tpe|HG502500.1|	3084	0	TPA: Homo sapiens long non-coding RNA OTTHUMT00000383982.1 (RP11-544A12.8 gene), antisense	Q6UX73	84.7	3e-24	UPF0764 protein C16orf89	.	.	.	.	pfam13900	GVQW	Putative binding domain. This short domain is often found nested inside other longer domains. The function is not known, but the domain carries a highly conserved GVQW motif. The members are rich in proline and cysteine. This may be a binding domain.	.	GO:0005829|cytosol;GO:0070062|extracellular exosome;GO:0016020|membrane;	GO:0042803|protein homodimerization activity;	.	.
ENSG00000261744	7	6	3	2.59418	1	0	0		12.6464	3.66065	0.0240855	0.0513125	up	no	AC116552.1	antisense	chr16:88512960-88531053:-	gi|119587213|gb|EAW66809.1|	608	1e-76	hCG2045216 [Homo sapiens]	gi|551882616|tpe|HG508473.1|	733	0	TPA: Homo sapiens long non-coding RNA OTTHUMT00000422570.1 (RP11-21B21.4 gene), antisense	.	.	.	.	.	.	.	.	pfam04094	DUF390	Protein of unknown function (DUF390). This is a family of long proteins currently only found in the rice genome. They have no known function. However they may be some kind of transposable element.	.	.	.	.	.
ENSG00000230373	6	5	5	2.62723	0	1	0		12.6401	3.65993	0.0221749	0.0477243	up	yes	GOLGA6L5P	transcribed_unprocessed_pseudogene	chr15:84507885-84516814:-	gi|768044815|ref|XP_011544981.1|	302	2e-27	PREDICTED: golgin subfamily A member 6-like protein 9 isoform X3 [Homo sapiens]	gi|742799346|ref|NR_003246.4|	2337	0	Homo sapiens golgin A6 family-like 5, pseudogene (GOLGA6L5P), non-coding RNA	A6NEM1	122	4e-28	Golgin subfamily A member 6-like protein 9	.	.	.	.	pfam12698	ABC2_membrane_3	ABC-2 family transporter protein. This family is related to the ABC-2 membrane transporter family pfam01061.	.	GO:0005794|Golgi apparatus;	.	.	.
ENSG00000259169	5	3	8	2.61995	0	0	1		12.6205	3.65769	0.0243841	0.0518538	up	no	GNRHR2P1	unprocessed_pseudogene	chr14:60398934-60400013:-	gi|408360337|sp|Q96P88.4|GNRR2_HUMAN	822	2e-107	RecName: Full=Putative gonadotropin-releasing hormone II receptor; Short=GnRH II receptor; Short=GnRH-II-R; AltName: Full=Type II GnRH receptor	gi|20148229|gb|AY077708.1|	625	0	Homo sapiens type II gonadotropin-releasing hormone receptor-like mRNA, complete sequence	Q96P88	321	7e-109	Putative gonadotropin-releasing hormone II receptor	.	.	.	.	pfam00001	7tm_1	7 transmembrane receptor (rhodopsin family). This family contains, amongst other G-protein-coupled receptors (GCPRs), members of the opsin family, which have been considered to be typical members of the rhodopsin superfamily. They share several motifs, mainly the seven transmembrane helices, GCPRs of the rhodopsin superfamily. All opsins bind a chromophore, such as 11-cis-retinal. The function of…	GO:0097211|cellular response to gonadotropin-releasing hormone;GO:0007186|G-protein coupled receptor signaling pathway;	GO:0005887|integral component of plasma membrane;GO:0005886|plasma membrane;	GO:0004968|gonadotropin-releasing hormone receptor activity;GO:0042277|peptide binding;	.	.
ENSG00000281538	9	11	10	4.9534	0	0	2		12.6159	3.65717	0.00512141	0.0128853	up	yes	AC254562.3	lincRNA	chr22:42138060-42139726:+	gi|119593320|gb|EAW72914.1|	232	5e-21	hCG2038221, partial [Homo sapiens]	gi|910258056|gb|AC254847.2|	410	0	Homo sapiens FOSMID clone ABC11-47399300K22 from chromosome 22, complete sequence	.	.	.	.	.	.	.	.	pfam11902	DUF3422	Protein of unknown function (DUF3422). This family of proteins are functionally uncharacterized. This protein is found in bacteria, archaea and eukaryotes. Proteins in this family are typically between 426 to 444 amino acids in length.	.	.	.	.	.
ENSG00000266145	7	2	7	2.61634	0	1	0		12.5937	3.65463	0.0261942	0.055235	up	no	RHOT1P1	processed_pseudogene	chr18:14222008-14222331:+	gi|667308487|ref|XP_008583738.1|	539	1e-68	PREDICTED: mitochondrial Rho GTPase 1-like, partial [Galeopterus variegatus]	gi|304307776|ref|NG_026314.1|	324	7e-168	Homo sapiens ras homolog family member T1 pseudogene 1 (RHOT1P1) on chromosome 18	Q8IXI2	214	1e-65	Mitochondrial Rho GTPase 1	.	.	.	.	pfam08477	Miro	Miro-like protein. Mitochondrial Rho proteins (Miro-1 and Miro-2), are atypical Rho GTPases. They have a unique domain organisation, with tandem GTP-binding domains and two EF hand domains (pfam00036), that may bind calcium. They are also larger than classical small GTPases. It has been proposed that they are involved in mitochondrial homeostasis and apoptosis.	GO:0019725|cellular homeostasis;GO:0034640|establishment of mitochondrion localization by microtubule attachment;GO:0097345|mitochondrial outer membrane permeabilization;GO:0047497|mitochondrion transport along microtubule;GO:0016579|protein deubiquitination;GO:0046928|regulation of neurotransmitter secretion;GO:1902513|regulation of organelle transport along microtubule;GO:0051056|regulation of …	GO:0005829|cytosol;GO:0031307|integral component of mitochondrial outer membrane;GO:0016020|membrane;GO:0005741|mitochondrial outer membrane;GO:0005739|mitochondrion;GO:0005886|plasma membrane;	GO:0005509|calcium ion binding;GO:0005525|GTP binding;GO:0003924|GTPase activity;	K07870	RHOT1, ARHT1; Ras homolog gene family, member T1
ENSG00000162924	249	270	303	135.412	15	16	25	56	12.4383	3.63671	9.13e-38	7.51e-36	up	yes	REL	protein_coding	chr2:60881521-60931610:+	gi|4506473|ref|NP_002899.1|	2904	0	proto-oncogene c-Rel isoform 1 [Homo sapiens]	gi|15778769|gb|AC010733.8|	9850	0	Homo sapiens BAC clone RP11-373L24 from 2, complete sequence	Q04864	1123	0	Proto-oncogene c-Rel	.	.	.	.	pfam00554	RHD	Rel homology domain (RHD). Proteins containing the Rel homology domain (RHD) are eukaryotic transcription factors. The RHD is composed of two structural domains. This is the N-terminal domain that is similar to that found in P53. The C-terminal domain has an immunoglobulin-like fold (See pfam01833) that binds to DNA.	GO:0007249|I-kappaB kinase/NF-kappaB signaling;GO:0006954|inflammatory response;GO:0045087|innate immune response;GO:0010629|negative regulation of gene expression;GO:0032688|negative regulation of interferon-beta production;GO:1901215|negative regulation of neuron death;GO:0000122|negative regulation of transcription from RNA polymerase II promoter;GO:0038061|NIK/NF-kappaB signaling;GO:0043123|p…	GO:0005829|cytosol;GO:0033256|I-kappaB/NF-kappaB complex;GO:0005654|nucleoplasm;GO:0005634|nucleus;GO:0005667|transcription factor complex;	GO:0003682|chromatin binding;GO:0003700|transcription factor activity, sequence-specific DNA binding;GO:0000980|RNA polymerase II distal enhancer sequence-specific DNA binding;GO:0000981|RNA polymerase II transcription factor activity, sequence-specific DNA binding;GO:0001205|transcriptional activator activity, RNA polymerase II distal enhancer sequence-specific binding;	K09254	REL; c-Rel proto-oncogene protein
ENSG00000271509	0	5	3	1.22989	0	0	0		12.4194	3.63452	0.114298	0.193496	up	no	AC018714.1	processed_pseudogene	chr8:127292233-127292440:+	gi|354481504|ref|XP_003502941.1|	196	3e-18	PREDICTED: small nuclear ribonucleoprotein G [Cricetulus griseus]	gi|12740534|gb|AC018714.4|	208	1e-103	Homo sapiens BAC clone RP11-382A18 from 8, complete sequence	P62309	79.3	3e-19	Small nuclear ribonucleoprotein G	.	.	.	.	pfam01423	LSM	LSM domain. The LSM domain contains Sm proteins as well as other related LSM (Like Sm) proteins. The U1, U2, U4/U6, and U5 small nuclear ribonucleoprotein particles (snRNPs) involved in pre-mRNA splicing contain seven Sm proteins (B/B', D1, D2, D3, E, F and G) in common, which assemble around the Sm site present in four of the major spliceosomal small nuclear RNAs. The U6 snRNP binds to the LSM (…	GO:0000398|mRNA splicing, via spliceosome;GO:0000387|spliceosomal snRNP assembly;	GO:0071013|catalytic step 2 spliceosome;GO:0005829|cytosol;GO:0034709|methylosome;GO:0043186|P granule;GO:0071011|precatalytic spliceosome;GO:0034719|SMN-Sm protein complex;GO:0097526|spliceosomal tri-snRNP complex;GO:0005685|U1 snRNP;GO:0005689|U12-type spliceosomal complex;GO:0005686|U2 snRNP;GO:0071004|U2-type prespliceosome;GO:0005687|U4 snRNP;GO:0005682|U5 snRNP;GO:0005683|U7 snRNP;	GO:0003723|RNA binding;GO:1990446|U1 snRNP binding;	K11099	SNRPG, SMG; small nuclear ribonucleoprotein G
ENSG00000252620	0	5	3	1.22989	0	0	0		12.4194	3.63452	0.114298	0.193496	up	no	RNU6ATAC24P	snRNA	chr3:195523087-195523221:-	.	.	.	.	gi|953266759|ref|NG_045843.1|	135	3e-63	Homo sapiens RNA, U6atac small nuclear 24, pseudogene (RNU6ATAC24P) on chromosome 3	.	.	.	.	.	.	.	.	pfam03213	Pox_P35	Poxvirus P35 protein.	.	.	.	.	.
ENSG00000201121	1	5	2	1.22833	0	0	0		12.402	3.6325	0.0830222	0.148523	up	no	RNY1P12	misc_RNA	chr3:101662060-101662164:-	.	.	.	.	gi|953514586|ref|NG_045806.1|	105	9e-47	Homo sapiens RNA, Ro-associated Y1 pseudogene 12 (RNY1P12) on chromosome 3	.	.	.	.	.	.	.	.	pfam05066	HARE-HTH	HB1, ASXL, restriction endonuclease HTH domain. A winged helix-turn-helix domain present in the plant HB1, vertebrate ASXL, the H. pylori restriction endonuclease HpyAIII(HgrA), the RNA polymerase delta subunit(RpoE) of Gram positive bacteria and several restriction endonucleases. The domain is distinguished by the presence of a conserved one-turn helix between helix-3 and the preceding conserved…	.	.	.	.	.
ENSG00000158014	1	5	2	1.22833	0	0	0		12.402	3.6325	0.0830222	0.148523	up	no	SLC30A2	protein_coding	chr1:26037252-26046133:-	gi|14210520|ref|NP_115902.1|	1586	0	zinc transporter 2 isoform 2 [Homo sapiens]	gi|426328451|ref|XM_004025217.1|	2545	0	PREDICTED: Gorilla gorilla gorilla solute carrier family 30 (zinc transporter), member 2, transcript variant 2 (SLC30A2), mRNA	Q9BRI3	615	0	Zinc transporter 2	ECU11g1510	107	6e-24	COG1230	pfam01545	Cation_efflux	Cation efflux family. Members of this family are integral membrane proteins, that are found to increase tolerance to divalent metal ions such as cadmium, zinc, and cobalt. These proteins are thought to be efflux pumps that remove these ions from cells.	GO:0061090|positive regulation of sequestering of zinc ion;GO:0010043|response to zinc ion;	GO:0005737|cytoplasm;GO:0016021|integral component of membrane;GO:0043231|intracellular membrane-bounded organelle;GO:0005770|late endosome;GO:0005765|lysosomal membrane;GO:0005886|plasma membrane;	GO:0005385|zinc ion transmembrane transporter activity;	K14689	SLC30A2, ZNT2; solute carrier family 30 (zinc transporter), member 2
ENSG00000279631	0	4	4	1.22679	0	0	0		12.3918	3.63132	0.113679	0.192668	up	no	AL158211.5	TEC	chr10:22252072-22254589:+	gi|119606564|gb|EAW86158.1|	410	2e-43	hCG2017625 [Homo sapiens]	gi|767961050|ref|XR_930745.1|	2518	0	PREDICTED: Homo sapiens uncharacterized LOC105376447 (LOC105376447), ncRNA	.	.	.	.	.	.	.	.	pfam10486	PI3K_1B_p101	Phosphoinositide 3-kinase gamma adapter protein p101 subunit. Class I PI3Ks are dual-specific lipid and protein kinases involved in numerous intracellular signaling pathways. Class IB PI3K, p110gamma, is mainly activated by seven-transmembrane G-protein-coupled receptors (GPCRs), through its regulatory subunit p101 and G-protein beta-gamma subunits.	.	.	.	.	.
ENSG00000254964	3	5	0	1.22519	0	0	0		12.3777	3.62967	0.115081	0.194493	up	no	AP001458.1	antisense	chr11:62606161-62606405:+	gi|444711080|gb|ELW52034.1|	122	1e-06	Echinoderm microtubule-associated protein-like 3 [Tupaia chinensis]	gi|551871363|tpe|HG503831.1|	92	1e-39	TPA: Homo sapiens long non-coding RNA OTTHUMT00000394988.1 (RP11-831H9.3 gene), antisense	.	.	.	.	.	.	.	.	pfam09296	NUDIX-like	NADH pyrophosphatase-like rudimentary NUDIX domain. The N-terminal domain in NADH pyrophosphatase, which has a rudiment Nudix fold according to SCOP.	.	.	.	.	.
ENSG00000166439	849	809	850	412.374	100	38	39	177	12.3755	3.62942	5.03e-51	1.18e-48	up	yes	RNF169	protein_coding	chr11:74748868-74842413:+	gi|148839382|ref|NP_001092108.1|	2856	0	E3 ubiquitin-protein ligase RNF169 [Homo sapiens]	gi|148839381|ref|NM_001098638.1|	7823	0	Homo sapiens ring finger protein 169 (RNF169), mRNA	Q8NCN4	1104	0	E3 ubiquitin-protein ligase RNF169	.	.	.	.	pfam15619	Lebercilin	Ciliary protein causing Leber congenital amaurosis disease. Lebercilin is a family of eukaryotic ciliary proteins. Mutations in the gene, LCA5, are implicated in the disease Leber congenital amaurosis. In photoreceptors, lebercilin is uniquely localized at the cilium that bridges the inner and outer segments. Lebercilin functions as an integral element of selective protein transport through photo…	GO:0006974|cellular response to DNA damage stimulus;GO:2000780|negative regulation of double-strand break repair;GO:0016567|protein ubiquitination;	GO:0016607|nuclear speck;GO:0005654|nucleoplasm;GO:0005634|nucleus;GO:0035861|site of double-strand break;	GO:0070530|K63-linked polyubiquitin binding;GO:0046872|metal ion binding;GO:0031491|nucleosome binding;GO:0016740|transferase activity;	.	.
ENSG00000233825	1	4	3	1.22522	0	0	0		12.3753	3.62939	0.0804123	0.144696	up	no	AL391839.2	antisense	chr10:32346499-32347179:+	gi|119606377|gb|EAW85971.1|	379	7e-42	hCG2041374 [Homo sapiens]	gi|551868784|tpe|HG502790.1|	383	0	TPA: Homo sapiens long non-coding RNA OTTHUMT00000047480.1 (RP11-135A24.4 gene), antisense	Q8C9X6	58.9	2e-09	Enhancer of polycomb homolog 1	.	.	.	.	pfam10513	EPL1	Enhancer of polycomb-like. This is a family of EPL1 (Enhancer of polycomb-like) proteins. The EPL1 protein is a member of a histone acetyltransferase complex which is involved in transcriptional activation of selected genes.	GO:0043968|histone H2A acetylation;GO:0043967|histone H4 acetylation;GO:0045814|negative regulation of gene expression, epigenetic;GO:0000122|negative regulation of transcription from RNA polymerase II promoter;GO:0045892|negative regulation of transcription, DNA-templated;GO:0051155|positive regulation of striated muscle cell differentiation;GO:0045944|positive regulation of transcription from R…	GO:0035267|NuA4 histone acetyltransferase complex;GO:0031965|nuclear membrane;GO:0005654|nucleoplasm;GO:0005634|nucleus;GO:0032777|Piccolo NuA4 histone acetyltransferase complex;	GO:0004402|histone acetyltransferase activity;	K11322	EPC; enhancer of polycomb-like protein
ENSG00000277968	1	4	3	1.22522	0	0	0		12.3753	3.62939	0.0804123	0.144696	up	no	RF02038	misc_RNA	chr5:142317830-142317920:+	.	.	.	.	gi|798960084|ref|NR_131221.1|	91	5e-39	Homo sapiens SPRY4 intronic transcript 1 (SPRY4-IT1), long non-coding RNA	.	.	.	.	.	.	.	.	pfam15479	DUF4639	Domain of unknown function (DUF4639). This family of proteins is found in eukaryotes. Proteins in this family are typically between 161 and 601 amino acids in length.	.	.	.	.	.
ENSG00000255725	18	11	14	7.03847	2	0	1		12.3693	3.62869	0.000775772	0.0022964	up	yes	TDGP1	processed_pseudogene	chr12:25803298-25804526:+	gi|397525308|ref|XP_003832614.1|	1571	0	PREDICTED: G/T mismatch-specific thymine DNA glycosylase [Pan paniscus]	gi|223468613|ref|NG_009608.1|	1229	0	Homo sapiens thymine-DNA glycosylase pseudogene 1 (TDGP1) on chromosome 12	Q13569	605	0	G/T mismatch-specific thymine DNA glycosylase	SPCC965.05c	105	7e-25	COG3663	pfam03167	UDG	Uracil DNA glycosylase superfamily.	GO:0006284|base-excision repair;GO:0006285|base-excision repair, AP site formation;GO:0006325|chromatin organization;GO:0045008|depyrimidination;GO:0080111|DNA demethylation;GO:0009790|embryo development;GO:0006298|mismatch repair;GO:0035562|negative regulation of chromatin binding;GO:0032091|negative regulation of protein binding;GO:0000122|negative regulation of transcription from RNA polymeras…	GO:0005654|nucleoplasm;GO:0005634|nucleus;GO:0005886|plasma membrane;GO:0016605|PML body;	GO:0005524|ATP binding;GO:0031404|chloride ion binding;GO:0003684|damaged DNA binding;GO:0003677|DNA binding;GO:0019104|DNA N-glycosylase activity;GO:0003690|double-stranded DNA binding;GO:0043739|G/U mismatch-specific uracil-DNA glycosylase activity;GO:0000287|magnesium ion binding;GO:0030983|mismatched DNA binding;GO:0019904|protein domain specific binding;GO:0042803|protein homodimerization ac…	.	.
ENSG00000224785	0	3	5	1.22368	0	0	0		12.3644	3.62812	0.115332	0.194769	up	no	AC006026.1	processed_pseudogene	chr7:23562459-23564261:-	gi|594683766|ref|XP_007189424.1|	1169	0	PREDICTED: ATP-binding cassette sub-family E member 1 isoform X1 [Balaenoptera acutorostrata scammoni]	gi|954170066|ref|NG_022530.2|	1803	0	Homo sapiens ATP binding cassette subfamily E member 1 pseudogene (LOC442517) on chromosome 7	P61222	454	0	ATP-binding cassette sub-family E member 1	YDR091c	322	0	COG1245	pfam00005	ABC_tran	ABC transporter. ABC transporters for a large family of proteins responsible for translocation of a variety of compounds across biological membranes. ABC transporters are the largest family of proteins in many completely sequenced bacteria. ABC transporters are composed of two copies of this domain and two copies of a transmembrane domain pfam00664. These four domains may belong to a single polyp…	GO:0060702|negative regulation of endoribonuclease activity;GO:0000054|ribosomal subunit export from nucleus;GO:0006413|translational initiation;GO:0006415|translational termination;	GO:0005737|cytoplasm;GO:0005829|cytosol;GO:0005739|mitochondrion;	GO:0005524|ATP binding;GO:0016887|ATPase activity;GO:0060698|endoribonuclease inhibitor activity;GO:0005506|iron ion binding;GO:0043024|ribosomal small subunit binding;	K06174	ABCE1; ATP-binding cassette, sub-family E, member 1
ENSG00000283686	0	3	5	1.22368	0	0	0		12.3644	3.62812	0.115332	0.194769	up	no	AC083841.4	unprocessed_pseudogene	chr8:142797624-142806142:-	gi|725602772|ref|XP_010328226.1|	278	3e-29	PREDICTED: lymphocyte antigen 6E-like [Saimiri boliviensis boliviensis]	gi|21206312|gb|AC083841.9|	202	5e-100	Homo sapiens chromosome 8, clone RP11-706C16, complete sequence	.	.	.	.	.	.	.	.	pfam00021	UPAR_LY6	u-PAR/Ly-6 domain. This extracellular disulphide bond rich domain is related to pfam00087.	.	.	.	.	.
ENSG00000265802	0	3	5	1.22368	0	0	0		12.3644	3.62812	0.115332	0.194769	up	no	RN7SL49P	misc_RNA	chr13:45002150-45002447:+	gi|594691438|ref|XP_007193055.1|	202	6e-26	PREDICTED: uncharacterized protein LOC103017900 [Balaenoptera acutorostrata scammoni]	gi|953266874|ref|NG_045369.1|	298	2e-153	Homo sapiens RNA, 7SL, cytoplasmic 49, pseudogene (RN7SL49P) on chromosome 13	.	.	.	.	.	.	.	.	pfam13900	GVQW	Putative binding domain. This short domain is often found nested inside other longer domains. The function is not known, but the domain carries a highly conserved GVQW motif. The members are rich in proline and cysteine. This may be a binding domain.	.	.	.	.	.
ENSG00000255690	0	3	5	1.22368	0	0	0		12.3644	3.62812	0.115332	0.194769	up	no	TRIL	protein_coding	chr7:28953358-28958292:-	gi|76880480|ref|NP_055632.2|	3357	0	TLR4 interactor with leucine rich repeats precursor [Homo sapiens]	gi|116875827|ref|NM_014817.3|	4935	0	Homo sapiens TLR4 interactor with leucine-rich repeats (TRIL), mRNA	Q7L0X0	1297	0	TLR4 interactor with leucine rich repeats	SPy1798	81.3	2e-14	COG4886	pfam13855	LRR_8	Leucine rich repeat.	GO:0006954|inflammatory response;GO:0045087|innate immune response;GO:0002718|regulation of cytokine production involved in immune response;GO:0034142|toll-like receptor 4 signaling pathway;	GO:0046696|lipopolysaccharide receptor complex;	GO:0001530|lipopolysaccharide binding;	.	.
[truncated: 29,916 more rows]
